# Supplementary material for: Impairment of Glucose Metabolism and Suppression of Stemness in MCF-7/SC Human Breast Cancer Stem Cells by Nootkatone
Source: Pharmaceutics. 2022 Apr 21;14(5):906. doi: 10.3390/pharmaceutics14050906 (PMC9145028; doi:10.3390/pharmaceutics14050906)
Supplement: Supplementary file 1 [file pharmaceutics-14-00906-s001.zip]

Archive with 2 entries (2 files):
- pharmaceutics-1659800-supplementary.pdf
- Table S2. Metabolism-related genes..xlsx
