# Supplementary material for: Impairment of Glucose Metabolism and Suppression of Stemness in MCF-7/SC Human Breast Cancer Stem Cells by Nootkatone
Source: Pharmaceutics. 2022 Apr 21;14(5):906. doi: 10.3390/pharmaceutics14050906 (PMC9145028; doi:10.3390/pharmaceutics14050906)
Supplement: Supplementary file 1 [file pharmaceutics-14-00906-s001.zip › Table S2. Metabolism-related genes..xlsx]

## Sheet: Sheet1
Glycolysis-related gene
NM_001318038,NM_017436,NR_146459	A4GALT	alpha 1,4-galactosyltransferase (P blood group)	1.88772
NM_001319839,NM_001319840,NM_023928	AACS	acetoacetyl-CoA synthetase	-2.5398
NM_001286682,NM_001286683,NM_016228,NM_182662	AADAT	aminoadipate aminotransferase	-4.89345
NM_001088,NM_001166579,NR_110548	AANAT	aralkylamine N-acetyltransferase	2.19834
NM_005763	AASS	aminoadipate-semialdehyde synthase	1.36574
NM_001316331	ABHD14A-ACY1	ABHD14A-ACY1 readthrough	4.92672
NM_001130410,NM_001607,NR_024024	ACAA1	acetyl-CoA acyltransferase 1	-1.76789
NM_006111	ACAA2	acetyl-CoA acyltransferase 2	1.42701
NM_198834,NM_198836,NM_198837,NM_198838,NM_198839	ACACA	acetyl-CoA carboxylase alpha	-1.39705
NM_001093	ACACB	acetyl-CoA carboxylase beta	3.35549
NM_014384	ACAD8	acyl-CoA dehydrogenase family member 8	-1.59383
NM_000016,NM_001127328,NM_001286042,NM_001286043,NM_001286044	ACADM	acyl-CoA dehydrogenase, C-4 to C-12 straight chain	3.19476
NM_000017,NM_001302554	ACADS	acyl-CoA dehydrogenase, C-2 to C-3 short chain	-1.59595
NM_001330174,NM_001609	ACADSB	acyl-CoA dehydrogenase, short/branched chain	1.04517
NM_000018,NM_001033859,NM_001270447,NM_001270448	ACADVL	acyl-CoA dehydrogenase, very long chain	1.60412
NM_000019	ACAT1	acetyl-CoA acetyltransferase 1	-1.09347
NM_001303253,NM_005891	ACAT2	acetyl-CoA acetyltransferase 2	2.00185
NM_001010887	ACER2	alkaline ceramidase 2	-6.19121
NM_001096,NM_001303274,NM_001303275,NM_198830	ACLY	ATP citrate lyase	1.35734
NM_001278352,NM_002197	ACO1	aconitase 1	1.35316
NM_001098	ACO2	aconitase 2	1.75944
NM_001037161	ACOT1	acyl-CoA thioesterase 1	1.49505
NM_006821,NR_046028	ACOT2	acyl-CoA thioesterase 2	1.80739
NM_152331	ACOT4	acyl-CoA thioesterase 4	-4.08506
NM_005469	ACOT8	acyl-CoA thioesterase 8	-1.04799
NM_001185039,NM_004035,NM_007292	ACOX1	acyl-CoA oxidase 1	-2.61486
NM_001101667,NM_003501	ACOX3	acyl-CoA oxidase 3, pristanoyl	-2.70227
NM_001040649,NM_004300,NM_007099,NR_024080	ACP1	acid phosphatase 1, soluble	-1.57783
NM_001302489,NM_001302490,NM_001302491,NM_001302492,NM_001610	ACP2	acid phosphatase 2, lysosomal	-1.12438
NM_001127214,NM_001243279,NM_001284316,NM_174917,NR_045667,NR_104293,NR_147928,NR_147929	ACSF3	acyl-CoA synthetase family member 3	1.89755
NM_001286708,NM_001286710,NM_001286711,NM_001286712,NM_001995	ACSL1	acyl-CoA synthetase long-chain family member 1	-7.86242
NM_004457,NM_203372	ACSL3	acyl-CoA synthetase long-chain family member 3	1.05699
NM_001318509,NM_001318510,NM_004458,NM_022977	ACSL4	acyl-CoA synthetase long-chain family member 4	45.886
NM_005622,NM_202000	ACSM3	acyl-CoA synthetase medium-chain family member 3	-3.49865
NM_001252675,NM_001252676,NM_001252677,NM_032501	ACSS1	acyl-CoA synthetase short-chain family member 1	-115.762	Glycolysis-related gene
NM_001076552,NM_001242393,NM_018677	ACSS2	acyl-CoA synthetase short-chain family member 2	1.43577	Glycolysis-related gene
NM_000666,NM_001198895,NM_001198896,NM_001198897,NM_001198898	ACY1	aminoacylase 1	-2.12729
NM_001107,NM_001302616,NM_001302617,NR_126393,NR_126394,NR_126395	ACYP1	acylphosphatase 1	1.36859
NM_001320586,NM_001320587,NM_001320588,NM_001320589,NM_001320590,NM_138448	ACYP2	acylphosphatase 2	-1.38673
NM_000022,NM_001322050,NM_001322051,NR_136160	ADA	adenosine deaminase	9.04087
NM_001320613,NM_004036	ADCY3	adenylate cyclase 3	1.10198
NM_015270	ADCY6	adenylate cyclase 6	-1.07408
NM_001114,NM_001286057	ADCY7	adenylate cyclase 7	12.9242
NM_001116	ADCY9	adenylate cyclase 9	1.63851
NM_000671	ADH5	alcohol dehydrogenase 5 (class III), chi polypeptide	1.44073
NM_001306077,NM_018269	ADI1	acireductone dioxygenase 1	-1.16646
NM_001123,NM_001202449,NM_001202450,NM_006721	ADK	adenosine kinase	1.23817
NM_032804	ADO	2-aminoethanethiol dioxygenase	-1.0496
NM_031284,NR_023318,NR_023319	ADPGK	ADP dependent glucokinase	1.16147
NM_020233	ADPRM	ADP-ribose/CDP-alcohol diphosphatase, manganese dependent	2.42309
NM_000026,NM_001123378,NM_001317923,NR_134256	ADSL	adenylosuccinate lyase	3.13565
NM_001010982,NM_001145526,NR_027083	AFMID	arylformamidase	1.07622
NM_018238	AGK	acylglycerol kinase	-1.24149
NM_000028,NM_000642,NM_000643,NM_000644,NM_000646	AGL	amylo-alpha-1, 6-glucosidase, 4-alpha-glucanotransferase	1.90306
NM_024758	AGMAT	agmatinase	2.28927
NM_006411,NM_032741	AGPAT1	1-acylglycerol-3-phosphate O-acyltransferase 1	2.00071
NM_001012727,NM_006412	AGPAT2	1-acylglycerol-3-phosphate O-acyltransferase 2	-1.23287
NM_001037553,NM_020132	AGPAT3	1-acylglycerol-3-phosphate O-acyltransferase 3	-1.6128
NM_018361	AGPAT5	1-acylglycerol-3-phosphate O-acyltransferase 5	-2.4353
NM_000687,NM_001161766,NM_001322084,NM_001322085,NM_001322086	AHCY	adenosylhomocysteinase	-1.24179
NM_001242673,NM_001242674,NM_001242675,NM_001242676,NM_006621	AHCYL1	adenosylhomocysteinase like 1	1.38212
NM_001130720,NM_001130722,NM_001130723,NM_015328	AHCYL2	adenosylhomocysteinase like 2	-1.2276
NM_000476,NM_001318121,NM_001318122	AK1	adenylate kinase 1	2.84236
NM_001199199,NM_001319139,NM_001319140,NM_001319141,NM_001319142,NM_001319143,NM_001625,NM_013411,NR_134976	AK2	adenylate kinase 2	1.25537
NM_001005353,NM_001330616,NM_013410,NM_203464	AK4	adenylate kinase 4	-2.25157
NM_001015891,NM_016283	AK6	adenylate kinase 6	-1.33525
NM_001317958,NM_001317959,NM_152572	AK8	adenylate kinase 8	-2.13132
NM_001145128,NM_001329602,NM_001329603,NM_145025,NR_138057	AK9	adenylate kinase 9	-1.19334
NM_001202413,NM_001202414,NM_006066,NM_153326	AKR1A1	aldo-keto reductase family 1 member A1	-1.11437
NM_020299	AKR1B10	aldo-keto reductase family 1 member B10	20.4874
NM_001253908,NM_001253909,NM_003739	AKR1C3	aldo-keto reductase family 1 member C3	305.503
NM_000031,NM_001003945,NM_001317745	ALAD	aminolevulinate dehydratase	-1.50954
NM_000688,NM_001304443,NM_001304444,NM_199166	ALAS1	5'-aminolevulinate synthase 1	3.04366
NM_001017423,NM_001323412,NM_001323413,NM_001323414,NM_001323415,NM_001323416,NM_001323417,NM_001323418,NM_001323419,NM_002860	ALDH18A1	aldehyde dehydrogenase 18 family member A1	-1.14189
NM_000693,NM_001293815	ALDH1A3	aldehyde dehydrogenase 1 family member A3	3.96821	Glycolysis-related gene
NM_000692	ALDH1B1	aldehyde dehydrogenase 1 family member B1	1.22749	Glycolysis-related gene
NM_000690,NM_001204889	ALDH2	aldehyde dehydrogenase 2 family (mitochondrial)	1661.55	Glycolysis-related gene
NM_000691,NM_001135167,NM_001135168,NM_001330150	ALDH3A1	aldehyde dehydrogenase 3 family member A1	801.183	Glycolysis-related gene
NM_000382,NM_001031806	ALDH3A2	aldehyde dehydrogenase 3 family member A2	1.44231	Glycolysis-related gene
NM_000694,NM_001030010,NM_001161473,NM_001290058,NM_001290059	ALDH3B1	aldehyde dehydrogenase 3 family member B1	64.7068	Glycolysis-related gene
NM_001161504,NM_001319218,NM_003748,NM_170726	ALDH4A1	aldehyde dehydrogenase 4 family member A1	-4.33078
NM_001080,NM_170740	ALDH5A1	aldehyde dehydrogenase 5 family member A1	1.35219
NM_001278593,NM_001278594,NM_005589	ALDH6A1	aldehyde dehydrogenase 6 family member A1	-1.67682
NM_001182,NM_001201377,NM_001202404	ALDH7A1	aldehyde dehydrogenase 7 family member A1	-1.17851	Glycolysis-related gene
NM_000696	ALDH9A1	aldehyde dehydrogenase 9 family member A1	1.90262	Glycolysis-related gene
NM_000034,NM_001127617,NM_001243177,NM_184041,NM_184043	ALDOA	aldolase, fructose-bisphosphate A	1.25432	Glycolysis-related gene
NM_005165	ALDOC	aldolase, fructose-bisphosphate C	3.02754	Glycolysis-related gene
NM_001330504,NM_019109	ALG1	ALG1, chitobiosyldiphosphodolichol beta-mannosyltransferase	1.62137
NM_032834	ALG10	ALG10, alpha-1,2-glucosyltransferase	1.1506
NM_001013620,NM_001308340	ALG10B	ALG10B, alpha-1,2-glucosyltransferase	5.80013
NM_001004127,NR_036571	ALG11	ALG11, alpha-1,2-mannosyltransferase	-1.51989
NM_024105	ALG12	ALG12, alpha-1,6-mannosyltransferase	1.31621
NM_001039210,NM_001099922,NM_001168385,NM_001257230,NM_001257231,NM_001257234,NM_001257235,NM_001257237,NM_001257239,NM_001257240,NM_001257241,NM_001324290,NM_001324291,NM_001324292,NM_001324293,NM_001324294,NM_018466,NR_033125,NR_136735	ALG13	ALG13, UDP-N-acetylglucosaminyltransferase subunit	-1.70426
NM_001305242,NM_144988,NR_131032	ALG14	ALG14, UDP-N-acetylglucosaminyltransferase subunit	1.94389
NM_033087,NR_024532	ALG2	ALG2, alpha-1,3/1,6-mannosyltransferase	-1.0711
NM_001006941,NM_005787,NR_024533,NR_024534	ALG3	ALG3, alpha-1,3- mannosyltransferase	3.30252
NM_001142364,NM_013338	ALG5	ALG5, dolichyl-phosphate beta-glucosyltransferase	-1.33301
NM_013339	ALG6	ALG6, alpha-1,3-glucosyltransferase	1.02496
NM_001007027,NM_024079	ALG8	ALG8, alpha-1,3-glucosyltransferase	1.337
NM_001077690,NM_001077691,NM_001077692,NM_024740	ALG9	ALG9, alpha-1,2-mannosyltransferase	-1.26598
NM_001140	ALOX15	arachidonate 15-lipoxygenase	-148.806
NM_001167595,NM_014324,NM_203382	AMACR	alpha-methylacyl-CoA racemase	-1.21061
NM_001287214,NM_001287215,NM_001287216,NM_001634,NR_109768	AMD1	adenosylmethionine decarboxylase 1	-1.56316
NM_001145815,NM_001330449,NM_015944	AMDHD2	amidohydrolase domain containing 2	-1.21775
NM_001257360,NM_001257361,NM_001308170,NM_004037,NM_139156,NM_203404	AMPD2	adenosine monophosphate deaminase 2	1.10772
NM_000480,NM_001025389,NM_001025390,NM_001172430,NM_001172431	AMPD3	adenosine monophosphate deaminase 3	1.20222
NM_000481,NM_001164710,NM_001164711,NM_001164712,NR_028435	AMT	aminomethyltransferase	7.68915
NM_020978	AMY2B	amylase, alpha 2B (pancreatic)	18.7703
NM_001158,NM_009590	AOC2	amine oxidase, copper containing 2	6.12424
NM_001277731,NM_001277732,NM_003734,NR_102422	AOC3	amine oxidase, copper containing 3	12.1323
NM_001159	AOX1	aldehyde oxidase 1	25.6196
NM_015957	APIP	APAF1 interacting protein	-4.48386
NM_000485,NM_001030018	APRT	adenine phosphoribosyltransferase	-1.64587
NM_001172	ARG2	arginase 2	-3.0434
NM_000046,NM_198709	ARSB	arylsulfatase B	-1.00038
NM_001127505,NM_004315,NM_177924	ASAH1	N-acylsphingosine amidohydrolase 1	1.0699
NM_000048,NM_001024943,NM_001024944,NM_001024946	ASL	argininosuccinate lyase	-2.2325
NM_001178075,NM_001178076,NM_001178077,NM_001673,NM_133436,NM_183356	ASNS	asparagine synthetase (glutamine-hydrolyzing)	-5.08563
NM_000050,NM_054012	ASS1	argininosuccinate synthase 1	-1.26009
NM_004044	ATIC	5-aminoimidazole-4-carboxamide ribonucleotide formyltransferase/IMP cyclohydrolase	-1.59646
NM_001183	ATP6AP1	ATPase H+ transporting accessory protein 1	1.13325	OXPHOS-related gene
NM_001130020,NM_001130021,NM_005177	ATP6V0A1	ATPase H+ transporting V0 subunit a1	1.8042	OXPHOS-related gene
NM_012463	ATP6V0A2	ATPase H+ transporting V0 subunit a2	-1.63069	OXPHOS-related gene
NM_020632,NM_130840,NM_130841	ATP6V0A4	ATPase H+ transporting V0 subunit a4	-1.72718	OXPHOS-related gene
NM_001039457,NM_001294333,NM_004047	ATP6V0B	ATPase H+ transporting V0 subunit b	1.20798	OXPHOS-related gene
NM_001198569,NM_001694	ATP6V0C	ATPase H+ transporting V0 subunit c	1.30626	OXPHOS-related gene
NM_004691	ATP6V0D1	ATPase H+ transporting V0 subunit d1	-1.08468	OXPHOS-related gene
NM_003945	ATP6V0E1	ATPase H+ transporting V0 subunit e1	1.83909	OXPHOS-related gene
NM_001100592,NM_001289990,NM_145230,NR_110612	ATP6V0E2	ATPase H+ transporting V0 subunit e2	-4.39386	OXPHOS-related gene
NM_001690	ATP6V1A	ATPase H+ transporting V1 subunit A	1.19362	OXPHOS-related gene
NM_001693	ATP6V1B2	ATPase H+ transporting V1 subunit B2	1.25777	OXPHOS-related gene
NM_001695	ATP6V1C1	ATPase H+ transporting V1 subunit C1	-1.33501	OXPHOS-related gene
NM_001039362,NM_144583	ATP6V1C2	ATPase H+ transporting V1 subunit C2	-4.32779	OXPHOS-related gene
NM_015994	ATP6V1D	ATPase H+ transporting V1 subunit D	1.47999	OXPHOS-related gene
NM_001039366,NM_001039367,NM_001696	ATP6V1E1	ATPase H+ transporting V1 subunit E1	1.34842	OXPHOS-related gene
NM_001318063	ATP6V1E2	ATPase H+ transporting V1 subunit E2	1.43353	OXPHOS-related gene
NM_001198909,NM_004231	ATP6V1F	ATPase H+ transporting V1 subunit F	1.01039	OXPHOS-related gene
NM_004888	ATP6V1G1	ATPase H+ transporting V1 subunit G1	1.35509	OXPHOS-related gene
NM_001204078,NM_130463,NM_138282	ATP6V1G2	ATPase H+ transporting V1 subunit G2	3.14527	OXPHOS-related gene
NM_015941,NM_213619,NM_213620	ATP6V1H	ATPase H+ transporting V1 subunit H	-1.36327	OXPHOS-related gene
NM_001306190,NM_001351431,NM_001351432,NM_001351433,NM_001698	AUH	AU RNA binding methylglutaconyl-CoA hydratase	1.58463
NM_001277155,NM_152490	B3GALNT2	beta-1,3-N-acetylgalactosaminyltransferase 2	-1.0929
NM_003782	B3GALT4	beta-1,3-galactosyltransferase 4	2.27445
NM_080605	B3GALT6	beta-1,3-galactosyltransferase 6	1.08679
NM_001288721,NM_001288722,NM_001288723,NM_012200,NR_109991	B3GAT3	beta-1,3-glucuronyltransferase 3	-1.34689
NM_001319075,NM_006577	B3GNT2	UDP-GlcNAc:betaGal beta-1,3-N-acetylglucosaminyltransferase 2	1.09552
NM_014256	B3GNT3	UDP-GlcNAc:betaGal beta-1,3-N-acetylglucosaminyltransferase 3	-12.063
NM_001330492,NM_030765	B3GNT4	UDP-GlcNAc:betaGal beta-1,3-N-acetylglucosaminyltransferase 4	-2.48495
NM_032047	B3GNT5	UDP-GlcNAc:betaGal beta-1,3-N-acetylglucosaminyltransferase 5	1.14714
NM_001276468,NM_001276469,NM_001478	B4GALNT1	beta-1,4-N-acetyl-galactosaminyltransferase 1	-1.24634
NM_178537	B4GALNT4	beta-1,4-N-acetyl-galactosaminyltransferase 4	-1.28527
NM_001497	B4GALT1	beta-1,4-galactosyltransferase 1	4.99012
NM_001005417,NM_003780,NM_030587	B4GALT2	beta-1,4-galactosyltransferase 2	-1.13089
NM_001199873,NM_001199874,NM_003779	B4GALT3	beta-1,4-galactosyltransferase 3	1.05737
NM_003778,NM_212543	B4GALT4	beta-1,4-galactosyltransferase 4	1.21802
NM_004776	B4GALT5	beta-1,4-galactosyltransferase 5	-1.03274
NM_001330570,NM_004775	B4GALT6	beta-1,4-galactosyltransferase 6	-16.5119
NM_007255	B4GALT7	beta-1,4-galactosyltransferase 7	1.03008
NM_006876	B4GAT1	beta-1,4-glucuronyltransferase 1	1.45684
NM_001164773,NM_001190,NM_001284325	BCAT2	branched chain amino acid transaminase 2	1.09819
NM_000709,NM_001164783	BCKDHA	branched chain keto acid dehydrogenase E1, alpha polypeptide	-1.81835
NM_000056,NM_001318975,NM_183050,NR_134945	BCKDHB	branched chain keto acid dehydrogenase E1 subunit beta	-3.07007
NM_004051,NM_203314,NM_203315	BDH1	3-hydroxybutyrate dehydrogenase 1	-6.06819
NM_020139	BDH2	3-hydroxybutyrate dehydrogenase 2	4.64547
NM_000712,NM_001253823	BLVRA	biliverdin reductase A	1.22951
NM_000713	BLVRB	biliverdin reductase B	1.35468
NM_001293085,NM_001724,NM_199186	BPGM	bisphosphoglycerate mutase	2.30186	Glycolysis-related gene
NM_001286149,NM_001286150,NM_001286151,NM_006085	BPNT1	3'(2'), 5'-bisphosphate nucleotidase 1	-1.5692
NM_000060,NM_001281723,NM_001281724,NM_001281725,NM_001281726,NM_001323582	BTD	biotinidase	1.56028
NM_020156	C1GALT1	core 1 synthase, glycoprotein-N-acetylgalactosamine 3-beta-galactosyltransferase 1	21.7879
NM_001011551,NM_152692	C1GALT1C1	C1GALT1 specific chaperone 1	1.44667
NM_001218,NM_001293642,NM_206925,NR_135511	CA12	carbonic anhydrase 12	-60.2892
NM_007220	CA5B	carbonic anhydrase 5B	3.2958
NM_001306079,NM_004341	CAD	carbamoyl-phosphate synthetase 2, aspartate transcarbamylase, and dihydroorotase	-1.04227
NM_001159772,NM_001159773,NM_138793	CANT1	calcium activated nucleotidase 1	-1.95579
NM_001320497,NM_152420,NR_135282	CARNMT1	carnosine N-methyltransferase 1	-1.08823
NM_001166222,NM_020811	CARNS1	carnosine synthase 1	1.51882
NM_001752	CAT	catalase	-1.45223
NM_001286789,NM_001757	CBR1	carbonyl reductase 1	1.44779
NM_001236	CBR3	carbonyl reductase 3	-1.16022
NM_032783	CBR4	carbonyl reductase 4	-1.96573
NM_000071,NM_001178008,NM_001178009,NM_001320298,NM_001321072	CBS	cystathionine-beta-synthase	-5.5798
NM_001321073	CBSL	cystathionine-beta-synthase like	-6.14272
NM_001286585,NM_001286586,NM_006319	CDIPT	CDP-diacylglycerol--inositol 3-phosphatidyltransferase	-1.63359
NM_001263	CDS1	CDP-diacylglycerol synthase 1	-62.6669
NM_003818	CDS2	CDP-diacylglycerol synthase 2	1.52317
NM_001807	CEL	carboxyl ester lipase	-1.89942
NM_001007794,NM_001330743,NM_006090,NR_138483,NR_138484,NR_138485	CEPT1	choline/ethanolamine phosphotransferase 1	1.07181
NM_001290265,NM_021267,NM_198207	CERS1	ceramide synthase 1	2.15912
NM_022075,NM_181746	CERS2	ceramide synthase 2	-1.66763
NM_024552	CERS4	ceramide synthase 4	-11.2824
NM_001281731,NM_001331069,NM_001331070,NM_001331071,NM_001331072,NM_001331073,NM_147190,NR_104035,NR_138532,NR_138533,NR_138534,NR_138535,NR_138536	CERS5	ceramide synthase 5	1.48524
NM_001142776,NM_024111	CHAC1	ChaC glutathione specific gamma-glutamylcyclotransferase 1	2.24474
NM_001008708,NM_001346127	CHAC2	ChaC cation transport regulator homolog 2	1.00173
NM_018397	CHDH	choline dehydrogenase	-8.11145
NM_001277,NM_212469	CHKA	choline kinase alpha	1.04354
NM_005198	CHKB	choline kinase beta	1.45369
NM_001195731,NM_024536	CHPF	chondroitin polymerizing factor	-1.41186
NM_001284295,NM_019015	CHPF2	chondroitin polymerizing factor 2	2.05155
NM_020244	CHPT1	choline phosphotransferase 1	1.52867
NM_004854	CHST10	carbohydrate sulfotransferase 10	-3.37791
NM_014918	CHSY1	chondroitin sulfate synthase 1	-1.64473
NM_001823	CKB	creatine kinase B	20.5567
NM_001015001,NM_001321926,NM_001321927,NM_001321928,NM_001321929,NR_135856	CKMT1A	creatine kinase, mitochondrial 1A	-22.1587
NM_020990,NR_135748,NR_135749,NR_135750,NR_135751,NR_135752	CKMT1B	creatine kinase, mitochondrial 1B	-26.5703
NM_018686,NR_135117	CMAS	cytidine monophosphate N-acetylneuraminic acid synthetase	-1.18583
NM_138809	CMBL	carboxymethylenebutenolidase homolog	-1.69346
NM_001136140,NM_016308,NR_046394,NR_046395	CMPK1	cytidine/uridine monophosphate kinase 1	1.56414
NM_001168499,NM_018235	CNDP2	carnosine dipeptidase 2	-1.31384
NM_001042529,NM_001042532,NM_025233	COASY	Coenzyme A synthase	3.53993
NM_000754,NM_001135161,NM_001135162,NM_007310	COMT	catechol-O-methyltransferase	-1.92877
NM_015697	COQ2	coenzyme Q2, polyprenyltransferase	-2.43241
NM_017421	COQ3	coenzyme Q3, methyltransferase	-1.36078
NM_032314	COQ5	coenzyme Q5, methyltransferase	-1.01449
NM_182476,NM_182480	COQ6	coenzyme Q6, monooxygenase	-1.39751
NM_001190983,NM_016138	COQ7	coenzyme Q7, hydroxylase	-1.7833
NM_001303	COX10	COX10, heme A:farnesyltransferase cytochrome c oxidase assembly factor	1.02929	OXPHOS-related gene
NM_001162861,NM_001162862,NM_001321518,NM_004375,NR_027941,NR_027942,NR_135677	COX11	COX11, cytochrome c oxidase copper chaperone	1.02397	OXPHOS-related gene
NM_001320974,NM_001320975,NM_001320976,NM_004376,NM_078470	COX15	COX15, cytochrome c oxidase assembly homolog	-1.82419	OXPHOS-related gene
NM_005694	COX17	COX17, cytochrome c oxidase copper chaperone	-1.36804	OXPHOS-related gene
NM_001318786,NM_001318788,NM_001318794,NM_001318797,NM_001318802,NM_001861	COX4I1	cytochrome c oxidase subunit 4I1	1.23134	OXPHOS-related gene
NM_004255	COX5A	cytochrome c oxidase subunit 5A	1.22702	OXPHOS-related gene
NM_001862	COX5B	cytochrome c oxidase subunit 5B	1.00997	OXPHOS-related gene
NM_004373	COX6A1	cytochrome c oxidase subunit 6A1	-1.50116	OXPHOS-related gene
NM_001863	COX6B1	cytochrome c oxidase subunit 6B1	-1.16042	OXPHOS-related gene
NM_004374	COX6C	cytochrome c oxidase subunit 6C	-2.82837	OXPHOS-related gene
NM_001865,NR_029466	COX7A2	cytochrome c oxidase subunit 7A2	-1.1305	OXPHOS-related gene
NM_001319036,NM_001319037,NM_001319038,NM_001319040,NM_004718,NR_134947,NR_134948	COX7A2L	cytochrome c oxidase subunit 7A2 like	-1.71426	OXPHOS-related gene
NM_001866	COX7B	cytochrome c oxidase subunit 7B	1.6083	OXPHOS-related gene
NM_001867	COX7C	cytochrome c oxidase subunit 7C	1.03505	OXPHOS-related gene
NM_004074	COX8A	cytochrome c oxidase subunit 8A	-1.69714	OXPHOS-related gene
NM_000097	CPOX	coproporphyrinogen oxidase	1.09525
NM_001122633,NM_001122634,NM_001875	CPS1	carbamoyl-phosphate synthase 1	4370.58
NM_001127458,NM_001323561,NM_001323562,NM_001323563,NM_001323564,NM_019095,NR_136617	CRLS1	cardiolipin synthase 1	1.10835
NM_015974	CRYL1	crystallin lambda 1	-1.04602
NM_004077	CS	citrate synthase	-1.23735
NM_001244705,NM_001244706,NM_015989	CSAD	cysteine sulfinic acid decarboxylase	-2.91059
NM_001130518,NM_018371,NR_024040	CSGALNACT1	chondroitin sulfate N-acetylgalactosaminyltransferase 1	36.3992
NM_001319654,NM_001319656,NM_018590,NR_135077	CSGALNACT2	chondroitin sulfate N-acetylgalactosaminyltransferase 2	1.08868
NM_001190463,NM_001902,NM_153742	CTH	cystathionine gamma-lyase	15.8197
NM_001301237,NM_001905,NR_125440	CTPS1	CTP synthase 1	1.46
NM_001144002,NM_019857,NM_175859	CTPS2	CTP synthase 2	-1.54161
NM_001916	CYC1	cytochrome c1	1.05929	OXPHOS-related gene
NM_000499,NM_001319216,NM_001319217	CYP1A1	cytochrome P450 family 1 subfamily A member 1	-1.76426
NM_000783,NM_057157	CYP26A1	cytochrome P450 family 26 subfamily A member 1	1.50851
NM_001277742,NM_019885	CYP26B1	cytochrome P450 family 26 subfamily B member 1	16.2021
NM_000785	CYP27B1	cytochrome P450 family 27 subfamily B member 1	-1.17821
NM_030622	CYP2S1	cytochrome P450 family 2 subfamily S member 1	4.81157
NM_183075	CYP2U1	cytochrome P450 family 2 subfamily U member 1	1.04847
NM_000896,NM_001199208,NM_001199209	CYP4F3	cytochrome P450 family 4 subfamily F member 3	7.32091
NM_000786,NM_001146152	CYP51A1	cytochrome P450 family 51 subfamily A member 1	-1.69768
NM_001344	DAD1	defender against cell death 1	1.35722
NM_001918	DBT	dihydrolipoamide branched chain transacylase E2	2.45921
NM_000788	DCK	deoxycytidine kinase	-2.0429
NM_001012732,NM_001351743,NM_001351744,NM_001351745,NM_001351747,NM_001351748,NM_001351750,NM_001351753,NM_001921	DCTD	dCMP deaminase	-1.9518
NM_024096,NR_134470,NR_134471	DCTPP1	dCTP pyrophosphatase 1	-1.78532
NM_001195218,NM_016286	DCXR	dicarbonyl and L-xylulose reductase	-2.31018
NM_005216	DDOST	dolichyl-diphosphooligosaccharide--protein glycosyltransferase non-catalytic subunit	1.01876
NM_001321541,NM_001321542,NM_003676	DEGS1	delta 4-desaturase, sphingolipid 1	1.0791
NM_001300779,NM_015954	DERA	deoxyribose-phosphate aldolase	1.64196
NM_012079	DGAT1	diacylglycerol O-acyltransferase 1	1.15221
NM_001253891,NM_032564	DGAT2	diacylglycerol O-acyltransferase 2	-1.16603
NM_001345,NM_001351033,NM_001351034,NM_001351035,NM_001351036,NM_001351037,NM_001351038,NM_001351039,NM_001351040,NM_201444,NM_201445,NM_201554,NR_147026,NR_147027	DGKA	diacylglycerol kinase alpha	9.04356
NM_003648,NM_152879	DGKD	diacylglycerol kinase delta	4.20627
NM_003647	DGKE	diacylglycerol kinase epsilon	-3.75889
NM_001080744,NM_001080745,NM_001346	DGKG	diacylglycerol kinase gamma	1.17154
NM_001204504,NM_001204505,NM_001204506,NM_001297429,NM_152910,NM_178009,NR_123714,NR_123715	DGKH	diacylglycerol kinase eta	-1.88667
NM_001347	DGKQ	diacylglycerol kinase theta	-1.61454
NM_001105540,NM_001199266,NM_001199267,NM_001199268,NM_003646,NM_201532,NM_201533	DGKZ	diacylglycerol kinase zeta	-1.92833
NM_001318859,NM_001318860,NM_001318861,NM_001318862,NM_001318863,NM_080916,NM_080918,NR_134893,NR_134894,NR_134895,NR_134896,NR_134897,NR_134898	DGUOK	deoxyguanosine kinase	-1.16969
NM_014762	DHCR24	24-dehydrocholesterol reductase	1.72053
NM_001163817,NM_001360	DHCR7	7-dehydrocholesterol reductase	-1.43402
NM_014475	DHDH	dihydrodiol dehydrogenase	1.52257
NM_000791,NM_001290354,NM_001290357,NR_110936	DHFR	dihydrofolate reductase	-2.04345
NM_001195643,NM_176815	DHFR2	dihydrofolate reductase 2	2.53726
NM_001361	DHODH	dihydroorotate dehydrogenase (quinone)	1.06147
NM_001319225,NM_001324370,NM_004753	DHRS3	dehydrogenase/reductase 3	7.0834
NM_001282987,NM_001282988,NM_001282989,NM_001282990,NM_001282991,NM_021004	DHRS4	dehydrogenase/reductase 4	1.41156
NM_001277864,NR_102687,NR_102688,NR_102689,NR_102691,NR_102692,NR_102693,NR_102694	DHRS4L1	dehydrogenase/reductase 4 like 1	-1.41989
NM_001193635,NM_001193636,NM_001193637,NM_198083	DHRS4L2	dehydrogenase/reductase 4 like 2	1.23009
NM_018706	DHTKD1	dehydrogenase E1 and transketolase domain containing 1	-1.12244
NM_001931	DLAT	dihydrolipoamide S-acetyltransferase	-1.7082
NM_000108,NM_001289750,NM_001289751,NM_001289752	DLD	dihydrolipoamide dehydrogenase	-1.62821
NM_001244883,NM_001933,NR_033814,NR_045209	DLST	dihydrolipoamide S-succinyltransferase	-1.19526
NM_001130823,NM_001318730,NM_001318731,NM_001379	DNMT1	DNA methyltransferase 1	-1.28355
NM_001320892,NM_001320893,NM_022552,NM_153759,NM_175629,NM_175630,NR_135490	DNMT3A	DNA methyltransferase 3 alpha	-3.37464
NM_001207055,NM_001207056,NM_006892,NM_175848,NM_175849,NM_175850	DNMT3B	DNA methyltransferase 3 beta	-7.22722
NM_014908	DOLK	dolichol kinase	1.26903
NM_001382	DPAGT1	dolichyl-phosphate N-acetylglucosaminephosphotransferase 1	-3.02035
NM_001317034,NM_001317035,NM_001317036,NM_003859,NR_133648	DPM1	dolichyl-phosphate mannosyltransferase subunit 1, catalytic	-2.48694
NM_003863	DPM2	dolichyl-phosphate mannosyltransferase subunit 2, regulatory	1.36689
NM_018973,NM_153741	DPM3	dolichyl-phosphate mannosyltransferase subunit 3	1.06529
NM_001080976,NM_001322937,NM_001322938,NM_001322939,NM_001322940,NM_001322941,NM_001322943,NM_001322944,NM_013352,NR_136520,NR_136521,NR_136522,NR_136523,NR_136524	DSE	dermatan sulfate epimerase	1.00627
NM_001165031,NM_001320902,NM_001320903,NM_001320904,NM_001320905,NM_012145,NR_033255,NR_135492	DTYMK	deoxythymidylate kinase	-1.18365
NM_001025248,NM_001025249,NM_001330286,NM_001948	DUT	deoxyuridine triphosphatase	1.75842
NM_001083614,NM_001308211,NR_003501	EARS2	glutamyl-tRNA synthetase 2, mitochondrial	-2.18979
NM_006579	EBP	emopamil binding protein (sterol isomerase)	2.46857
NM_001002030,NM_001105544,NM_001105545,NM_001139510,NM_018479	ECHDC1	ethylmalonyl-CoA decarboxylase 1	-1.11695
NM_004092	ECHS1	enoyl-CoA hydratase, short chain 1	-1.26936
NM_001166415,NM_001966	EHHADH	enoyl-CoA hydratase and 3-hydroxyacyl CoA dehydrogenase	2.40353
NM_001256399,NM_001256401,NM_001256402,NM_022821,NR_046117	ELOVL1	ELOVL fatty acid elongase 1	-1.44089
NM_017770	ELOVL2	ELOVL fatty acid elongase 2	-10.1075
NM_001242828,NM_001242830,NM_001242831,NM_001301856,NM_021814	ELOVL5	ELOVL fatty acid elongase 5	-1.00652
NM_001130721,NM_024090	ELOVL6	ELOVL fatty acid elongase 6	-1.42588
NM_001104558,NM_001297617,NM_001297618,NM_024930	ELOVL7	ELOVL fatty acid elongase 7	-146.617
NM_001201483,NM_001428	ENO1	enolase 1	2.99159
NM_001975	ENO2	enolase 2	1.66075
NM_001193503,NM_001976,NM_053013	ENO3	enolase 3	14.598
NM_001292017,NM_021204,NR_120457	ENOPH1	enolase-phosphatase 1	-3.21938
NM_001126123,NM_001318759,NM_001318760,NM_017512,NM_202758	ENOSF1	enolase superfamily member 1	1.33391
NM_006208	ENPP1	ectonucleotide pyrophosphatase/phosphodiesterase 1	-1.8279
NM_001246,NM_203468	ENTPD2	ectonucleoside triphosphate diphosphohydrolase 2	-61.7555
NM_001128930,NM_004901	ENTPD4	ectonucleoside triphosphate diphosphohydrolase 4	-1.15261
NM_001249,NM_001321984,NM_001321985,NM_001321986,NM_001321987,NM_001321988,NM_001330189	ENTPD5	ectonucleoside triphosphate diphosphohydrolase 5	-1.71245
NM_001114089,NM_001247,NM_001317941,NM_001322378,NM_001322379,NM_001322380,NM_001322381,NM_001322382,NM_001322383,NM_001322384,NM_001322385,NM_001322386,NM_001322387,NM_001322388,NM_001322389,NM_001322390,NM_001322391,NM_001322392,NM_001322393,NM_001322394,NM_001322395,NM_001322396,NM_001322397,NM_001322398	ENTPD6	ectonucleoside triphosphate diphosphohydrolase 6 (putative)	-1.01446
NM_001984	ESD	esterase D	-1.13946
NM_001320867,NM_001320868,NM_001320869,NM_014297	ETHE1	ETHE1, persulfide dioxygenase	2.67179
NM_001039481,NM_018638	ETNK1	ethanolamine kinase 1	1.83548
NM_001297760,NM_001297761,NM_001297762,NM_018208	ETNK2	ethanolamine kinase 2	-6.81448
NM_000127	EXT1	exostosin glycosyltransferase 1	3.18796
NM_000401,NM_001178083,NM_207122	EXT2	exostosin glycosyltransferase 2	1.70265
NM_001033025,NM_001261440,NM_001261441,NM_001261442,NM_001439,NR_048570	EXTL2	exostosin like glycosyltransferase 2	3.78375
NM_001440,NR_073468,NR_073469	EXTL3	exostosin like glycosyltransferase 3	1.44704
NM_013402	FADS1	fatty acid desaturase 1	2.75796
NM_001281501,NM_001281502,NM_004265	FADS2	fatty acid desaturase 2	2.73592
NM_000137	FAH	fumarylacetoacetate hydrolase	-1.39449
NM_001018104,NM_001142398,NM_031208	FAHD1	fumarylacetoacetate hydrolase domain containing 1	-1.59551
NM_004104	FASN	fatty acid synthase	-2.31843
NM_000507,NM_001127628	FBP1	fructose-bisphosphatase 1	-132.031	Glycolysis-related gene
NM_001287742,NM_001287743,NM_001287744,NM_001287745,NM_001287747,NM_001287748,NM_001287749,NM_001287750,NM_001287751,NM_001287756,NM_004462	FDFT1	farnesyl-diphosphate farnesyltransferase 1	1.46652
NM_001135821,NM_001135822,NM_001242824,NM_001242825,NM_002004	FDPS	farnesyl diphosphate synthase	2.49101
NM_000140,NM_001012515	FECH	ferrochelatase	-1.39673
NM_000143	FH	fumarate hydratase	2.51009
NM_001166243,NM_001320899,NM_001320900,NM_001320901,NM_002012,NR_135491	FHIT	fragile histidine triad	-4.28048
NM_014845	FIG4	FIG4 phosphoinositide 5-phosphatase	-2.378
NM_001039885,NM_024301	FKRP	fukutin related protein	2.02724
NM_001079802,NM_001198963,NM_001351496,NM_001351497,NM_001351498,NM_001351499,NM_001351500,NM_001351501,NM_001351502,NM_006731,NR_147213,NR_147214	FKTN	fukutin	1.62762
NM_001184891,NM_001184892,NM_025207,NM_201398	FLAD1	flavin adenine dinucleotide synthetase 1	-1.04126
NM_001018078,NM_001288803,NM_004957,NR_110170	FPGS	folylpolyglutamate synthase	1.84053
NM_001199328,NM_001199329,NM_003838	FPGT	fucose-1-phosphate guanylyltransferase	2.24008
NM_000148,NM_001329877	FUT1	fucosyltransferase 1 (H blood group)	-4.08472
NM_004480,NM_178155,NM_178156,NR_038167,NR_038170	FUT8	fucosyltransferase 8	-6.27822
NM_001319945,NM_138387,NR_028581,NR_028582	G6PC3	glucose-6-phosphatase catalytic subunit 3	1.63763
NM_000402,NM_001042351	G6PD	glucose-6-phosphate dehydrogenase	-5.27625
NM_000152,NM_001079803,NM_001079804,NR_134848	GAA	glucosidase alpha, acid	-1.27569
NM_000817,NM_013445	GAD1	glutamate decarboxylase 1	1.47711
NM_000403,NM_001008216,NM_001127621	GALE	UDP-galactose-4-epimerase	2.70917
NM_000154	GALK1	galactokinase 1	-2.11312
NM_138801	GALM	galactose mutarotase	13.891	Glycolysis-related gene
NM_000512,NM_001323543,NM_001323544	GALNS	galactosamine (N-acetyl)-6-sulfatase	2.43829
NM_020474	GALNT1	polypeptide N-acetylgalactosaminyltransferase 1	2.85476
NM_198321	GALNT10	polypeptide N-acetylgalactosaminyltransferase 10	-2.64478
NM_001304514,NM_022087	GALNT11	polypeptide N-acetylgalactosaminyltransferase 11	-1.14775
NM_198516	GALNT18	polypeptide N-acetylgalactosaminyltransferase 18	-31.9719
NM_001291866,NM_004481,NR_120373	GALNT2	polypeptide N-acetylgalactosaminyltransferase 2	8.2788
NM_004482	GALNT3	polypeptide N-acetylgalactosaminyltransferase 3	-9.90102
NM_003774	GALNT4	polypeptide N-acetylgalactosaminyltransferase 4	-5.25693
NM_007210	GALNT6	polypeptide N-acetylgalactosaminyltransferase 6	-3.36983
NM_017423	GALNT7	polypeptide N-acetylgalactosaminyltransferase 7	-1.27912
NM_000155,NM_001258332	GALT	galactose-1-phosphate uridylyltransferase	-1.01823
NM_000156,NM_138924	GAMT	guanidinoacetate N-methyltransferase	13.0521
NM_001278192,NM_001278193,NM_001278194,NM_001329222,NM_001329223,NM_001329224,NM_001329225,NM_198334,NM_198335	GANAB	glucosidase II alpha subunit	1.09631
NM_001301409,NM_001301410,NM_198141	GANC	glucosidase alpha, neutral C	5.15309
NM_001256799,NM_001289745,NM_001289746,NM_002046	GAPDH	glyceraldehyde-3-phosphate dehydrogenase	2.20646	Glycolysis-related gene
NM_000819,NM_001136005,NM_001136006,NM_175085	GART	phosphoribosylglycinamide formyltransferase, phosphoribosylglycinamide synthetase, phosphoribosylaminoimidazole synthetase	-2.42182
NM_004564	GATB	glutamyl-tRNA amidotransferase subunit B	1.96486
NM_176818,NR_033684	GATC	glutamyl-tRNA amidotransferase subunit C	-1.2223
NM_000157,NM_001005741,NM_001005742,NM_001171811,NM_001171812	GBA	glucosylceramidase beta	1.38127
NM_001330660,NM_020944	GBA2	glucosylceramidase beta 2	-1.03591
NM_000158	GBE1	1,4-alpha-glucan branching enzyme 1	1.99298
NM_001171690,NM_014291	GCAT	glycine C-acetyltransferase	1.70872
NM_000159,NM_013976,NR_102316,NR_102317	GCDH	glutaryl-CoA dehydrogenase	-1.25186
NM_000161,NM_001024024,NM_001024070,NM_001024071	GCH1	GTP cyclohydrolase 1	-4.34945
NM_001197115,NM_001498	GCLC	glutamate-cysteine ligase catalytic subunit	2.20206
NM_001308253,NM_002061	GCLM	glutamate-cysteine ligase modifier subunit	8.70143
NM_001491,NM_145649,NM_145655	GCNT2	glucosaminyl (N-acetyl) transferase 2, I-branching enzyme (I blood group)	40.6764
NM_004483,NR_033249	GCSH	glycine cleavage system protein H	-1.16853
NM_001244710,NM_002056	GFPT1	glutamine--fructose-6-phosphate transaminase 1	1.20526
NM_005110	GFPT2	glutamine-fructose-6-phosphate transaminase 2	4.51305
NM_001199815,NM_001199816,NM_001199817,NM_024051,NR_037669	GGCT	gamma-glutamylcyclotransferase	-1.70346
NM_000821,NM_001142269,NM_001311312	GGCX	gamma-glutamyl carboxylase	-1.08854
NM_001037277,NR_036605	GGPS1	geranylgeranyl diphosphate synthase 1	-1.0675
NM_001288833,NM_013421,NM_013430	GGT1	gamma-glutamyltransferase 1	-1.37086
NM_001351702,NM_178026	GGT7	gamma-glutamyltransferase 7	1.03394
NM_000167,NM_001128127,NM_001205019,NM_203391	GK	glycerol kinase	1.30684
NM_000169	GLA	galactosidase alpha	1.48892
NM_000404,NM_001079811,NM_001135602,NM_001317040	GLB1	galactosidase beta 1	1.12161
NM_001324091,NM_001324092,NM_001324093,NM_001324094,NM_015554	GLCE	glucuronic acid epimerase	1.61049
NM_000170	GLDC	glycine decarboxylase	3.6356
NM_006708	GLO1	glyoxalase I	1.36808
NM_001256310,NM_014905	GLS	glutaminase	3.17982
NM_001318900,NM_001318901,NM_001318902,NM_001318904,NM_001318905,NM_001318906,NM_005271	GLUD1	glutamate dehydrogenase 1	1.1289
NM_012084	GLUD2	glutamate dehydrogenase 2	-8.50295
NM_001033044,NM_001033056,NM_002065	GLUL	glutamate-ammonia ligase	-1.63981
NM_001144951,NM_145262,NR_026699,NR_026700,NR_026701,NR_026702	GLYCTK	glycerate kinase	-1.09364
NM_001253846,NM_001500	GMDS	GDP-mannose 4,6-dehydratase	1.99313
NM_013335,NM_205847	GMPPA	GDP-mannose pyrophosphorylase A	1.16451
NM_013334,NM_021971	GMPPB	GDP-mannose pyrophosphorylase B	1.02914
NM_001002000,NM_001002001,NM_001002002,NM_001283021,NM_001283022,NM_001283023,NM_001351022,NM_001351023,NM_001351024,NM_001351025,NM_001351026,NM_016576,NR_104265	GMPR2	guanosine monophosphate reductase 2	-1.02694
NM_003875	GMPS	guanine monophosphate synthase	-1.21048
NM_001128227,NM_001190383,NM_001190384,NM_001190388,NM_005476	GNE	glucosamine (UDP-N-acetyl)-2-epimerase/N-acetylmannosamine kinase	24.2029
NM_005471	GNPDA1	glucosamine-6-phosphate deaminase 1	3.5694
NM_001270880,NM_001270881,NM_138335,NR_073094,NR_073095	GNPDA2	glucosamine-6-phosphate deaminase 2	4.34559
NM_198066	GNPNAT1	glucosamine-phosphate N-acetyltransferase 1	-2.98542
NM_002076	GNS	glucosamine (N-acetyl)-6-sulfatase	2.35607
NM_002079	GOT1	glutamic-oxaloacetic transaminase 1	-1.105
NM_001286220,NM_002080	GOT2	glutamic-oxaloacetic transaminase 2	1.37555
NM_003801	GPAA1	glycosylphosphatidylinositol anchor attachment 1	1.11297
NM_001244949,NM_020918	GPAM	glycerol-3-phosphate acyltransferase, mitochondrial	1.28668
NM_001256421,NM_001256422,NM_032717	GPAT3	glycerol-3-phosphate acyltransferase 3	-10.2398
NM_178819	GPAT4	glycerol-3-phosphate acyltransferase 4	1.19842
NM_001024218,NM_020806	GPHN	gephyrin	-1.42491
NM_000175,NM_001184722,NM_001289789,NM_001289790,NM_001329909,NM_001329910,NM_001329911	GPI	glucose-6-phosphate isomerase	1.53128
NM_001503	GPLD1	glycosylphosphatidylinositol specific phospholipase D1	4.46184
NM_005309	GPT	glutamic--pyruvic transaminase	-1.67465
NM_001142466,NM_133443	GPT2	glutamic--pyruvic transaminase 2	-1.24669
NM_001039847,NM_001039848,NM_002085	GPX4	glutathione peroxidase 4	2.34128
NM_001008397,NM_001306197,NM_001306198,NM_001306201,NR_131336,NR_131337,NR_131338,NR_131340	GPX8	glutathione peroxidase 8 (putative)	40.3717
NM_012203	GRHPR	glyoxylate and hydroxypyruvate reductase	1.69689
NM_000637,NM_001195102,NM_001195103,NM_001195104	GSR	glutathione-disulfide reductase	-1.58302
NM_000178,NM_001322494,NM_001322495	GSS	glutathione synthetase	1.04523
NM_001512	GSTA4	glutathione S-transferase alpha 4	-1.56673
NM_001143679,NM_001143680,NM_001143681,NM_015917	GSTK1	glutathione S-transferase kappa 1	1.62017
NM_000561,NM_146421	GSTM1	glutathione S-transferase mu 1	1.102
NM_000848,NM_001142368	GSTM2	glutathione S-transferase mu 2	3.53474
NM_000849,NR_024537	GSTM3	glutathione S-transferase mu 3	-1.65039
NM_000850,NM_147148,NR_024538	GSTM4	glutathione S-transferase mu 4	2.46227
NM_001191002,NM_001191003,NM_004832	GSTO1	glutathione S-transferase omega 1	1.99334
NM_001191013,NM_001191014,NM_001191015,NM_183239	GSTO2	glutathione S-transferase omega 2	-2.67132
NM_001312660,NM_145870,NM_145871	GSTZ1	glutathione S-transferase zeta 1	-1.70064
NM_000858,NM_001159390,NM_001159391,NM_001242839,NM_001242840	GUK1	guanylate kinase 1	1.20239
NM_000181,NM_001284290,NM_001293104,NM_001293105,NR_120531	GUSB	glucuronidase beta	-1.07399
NM_001184720,NM_001184721,NM_004130	GYG1	glycogenin 1	-2.16406
NM_001079855,NM_001184702,NM_001184703,NM_001184704,NM_003918	GYG2	glycogenin 2	4.95799
NM_001161587,NM_002103,NR_027763	GYS1	glycogen synthase 1	2.60059
NM_001282587,NM_004285	H6PD	hexose-6-phosphate dehydrogenase/glucose 1-dehydrogenase	4.24783
NM_014241	HACD1	3-hydroxyacyl-CoA dehydratase 1	1.81479
NM_001329783,NM_001329784,NM_001329786,NM_001329787,NM_198402	HACD2	3-hydroxyacyl-CoA dehydratase 2	1.14069
NM_016395	HACD3	3-hydroxyacyl-CoA dehydratase 3	-2.46205
NM_001184705,NM_001331027,NM_005327	HADH	hydroxyacyl-CoA dehydrogenase	-1.13698
NM_000182	HADHA	hydroxyacyl-CoA dehydrogenase/3-ketoacyl-CoA thiolase/enoyl-CoA hydratase (trifunctional protein), alpha subunit	-1.1378
NM_000183,NM_001281512,NM_001281513	HADHB	hydroxyacyl-CoA dehydrogenase/3-ketoacyl-CoA thiolase/enoyl-CoA hydratase (trifunctional protein), beta subunit	-1.36028
NM_001040427,NM_001286249,NM_005326	HAGH	hydroxyacylglutathione hydrolase	1.75819
NM_001286451,NM_198527,NR_104447	HDDC3	HD domain containing 3	-1.82934
NM_000520,NM_001318825,NR_134869	HEXA	hexosaminidase subunit alpha	1.92992
NM_000521,NM_001292004	HEXB	hexosaminidase subunit beta	1.57309
NM_152419	HGSNAT	heparan-alpha-glucosaminide N-acetyltransferase	6.94321
NM_152740	HIBADH	3-hydroxyisobutyrate dehydrogenase	2.62372
NM_014362,NM_198047	HIBCH	3-hydroxyisobutyryl-CoA hydrolase	2.04676
NM_000188,NM_001322364,NM_001322365,NM_001322366,NM_001322367,NM_033496,NM_033497,NM_033498,NM_033500	HK1	hexokinase 1	-9.98333	Glycolysis-related gene
NM_000189	HK2	hexokinase 2	-1.88319	Glycolysis-related gene
NM_000411,NM_001242784,NM_001242785	HLCS	holocarboxylase synthetase	-1.60008
NM_000190,NM_001024382,NM_001258208,NM_001258209	HMBS	hydroxymethylbilane synthase	-2.09318
NM_000191,NM_001166059	HMGCL	3-hydroxymethyl-3-methylglutaryl-CoA lyase	1.43222
NM_000859,NM_001130996	HMGCR	3-hydroxy-3-methylglutaryl-CoA reductase	-1.45777
NM_001098272,NM_001324219,NM_001324220,NM_001324222,NM_001324223,NM_001324224,NM_001330663,NM_002130	HMGCS1	3-hydroxy-3-methylglutaryl-CoA synthase 1	-1.16263
NM_002133	HMOX1	heme oxygenase 1	9.7917
NM_001127204,NM_001127205,NM_001127206,NM_001286267,NM_001286268,NM_001286269,NM_001286270,NM_001286271,NM_002134	HMOX2	heme oxygenase 2	-1.81494
NM_001024074,NM_001024075,NM_006895	HNMT	histamine N-methyltransferase	-1.29454
NM_001134670,NM_138413	HOGA1	4-hydroxy-2-oxoglutarate aldolase 1	21.1259
NM_000194	HPRT1	hypoxanthine phosphoribosyltransferase 1	-1.44712
NM_001098540,NM_001166498,NM_001199830,NM_006665	HPSE	heparanase	1.57805
NM_000196	HSD11B2	hydroxysteroid 11-beta dehydrogenase 2	-21.4561
NM_000413,NM_001330219,NR_144397	HSD17B1	hydroxysteroid 17-beta dehydrogenase 1	1.7901
NM_001037811,NM_004493	HSD17B10	hydroxysteroid 17-beta dehydrogenase 10	1.85477
NM_016142	HSD17B12	hydroxysteroid 17-beta dehydrogenase 12	1.63754
NM_000414,NM_001199291,NM_001199292,NM_001292027,NM_001292028	HSD17B4	hydroxysteroid 17-beta dehydrogenase 4	-1.38238
NM_003725	HSD17B6	hydroxysteroid 17-beta dehydrogenase 6	1.03272
NM_001304512,NM_001304513,NM_016371	HSD17B7	hydroxysteroid 17-beta dehydrogenase 7	1.88231
NM_014234	HSD17B8	hydroxysteroid 17-beta dehydrogenase 8	1.34606
NM_001142777,NM_001142778,NM_025193	HSD3B7	hydroxy-delta-5-steroid dehydrogenase, 3 beta- and steroid delta-isomerase 7	3.58502
NM_033159,NM_153281,NM_153282,NM_153283,NM_153285,NR_047690	HYAL1	hyaluronoglucosaminidase 1	333.203
NM_003773,NM_033158	HYAL2	hyaluronoglucosaminidase 2	2.08224
NM_001200029,NM_001200030,NM_001200031,NM_001200032,NM_003549	HYAL3	hyaluronoglucosaminidase 3	3.09836
NM_001190880,NM_001243526,NM_001330526,NM_031207	HYI	hydroxypyruvate isomerase (putative)	7.37626
NM_001013619,NM_001083612	HYKK	hydroxylysine kinase	-1.07959
NM_001282386,NM_001282387,NM_005896	IDH1	isocitrate dehydrogenase (NADP(+)) 1, cytosolic	2.26208
NM_001289910,NM_001290114,NM_002168	IDH2	isocitrate dehydrogenase (NADP(+)) 2, mitochondrial	-10.2352
NM_005530	IDH3A	isocitrate dehydrogenase 3 (NAD(+)) alpha	-1.2192
NM_001258384,NM_001330763,NM_006899,NM_174855,NR_136344	IDH3B	isocitrate dehydrogenase 3 (NAD(+)) beta	1.28491
NM_004135,NM_174869	IDH3G	isocitrate dehydrogenase 3 (NAD(+)) gamma	2.10216
NM_001317955,NM_001317956,NM_001317957,NM_004508,NR_134300,NR_134301	IDI1	isopentenyl-diphosphate delta isomerase 1	1.29991
NM_001001551,NM_001256915,NM_001351535,NR_046421,NR_046422	IDNK	IDNK, gluconokinase	2.8496
NM_000202,NM_001166550,NM_006123,NR_104128	IDS	iduronate 2-sulfatase	-1.93735
NM_000203,NR_110313	IDUA	iduronidase, alpha-L-	1.79983
NM_001258017,NM_001258018,NM_152899,NM_172374,NR_047577	IL4I1	interleukin 4 induced 1	-2.88146
NM_001144878,NM_001144879,NM_005536	IMPA1	inositol monophosphatase 1	6.54225
NM_014214	IMPA2	inositol monophosphatase 2	7.39847
NM_017813	IMPAD1	inositol monophosphatase domain containing 1	1.70401
NM_000883,NM_001102605,NM_001142573,NM_001142574,NM_001142575,NM_001142576,NM_001304521,NM_183243	IMPDH1	inosine monophosphate dehydrogenase 1	-2.12884
NM_000884	IMPDH2	inosine monophosphate dehydrogenase 2	1.32417
NM_001128928,NM_002194	INPP1	inositol polyphosphate-1-phosphatase	19.1436
NM_001134224,NM_001134225,NM_001351424,NM_001351425,NM_001351426,NM_001351427,NM_001351428,NM_001351429,NM_001566,NM_004027	INPP4A	inositol polyphosphate-4-phosphatase type I A	1.3291
NM_001321042,NM_005539	INPP5A	inositol polyphosphate-5-phosphatase A	-1.41639
NM_001297434,NM_001350227,NM_001350228,NM_005540	INPP5B	inositol polyphosphate-5-phosphatase B	1.70485
NM_001318502,NM_019892	INPP5E	inositol polyphosphate-5-phosphatase E	1.78653
NM_001243194,NM_001243195,NM_014937	INPP5F	inositol polyphosphate-5-phosphatase F	-2.76158
NM_001002837,NM_001284285,NM_001284286,NM_001284287,NM_001284288,NM_001284289	INPP5J	inositol polyphosphate-5-phosphatase J	-5.06169
NM_001135642,NM_016532,NM_130766	INPP5K	inositol polyphosphate-5-phosphatase K	-1.16822
NM_001567	INPPL1	inositol polyphosphate phosphatase like 1	1.21305
NM_152230	IPMK	inositol polyphosphate multikinase	1.15445
NM_022755	IPPK	inositol-pentakisphosphate 2-kinase	1.12671
NM_001170938,NM_001253389,NM_016368,NR_045573,NR_045574	ISYNA1	inositol-3-phosphate synthase 1	-69.9399
NM_001267623,NM_001324236,NM_001324237,NM_001324238,NM_001324240,NM_001351739,NM_033453,NM_181493,NR_052000,NR_052001,NR_052002	ITPA	inosine triphosphatase	1.61595
NM_001142593,NM_001142594,NM_014216	ITPK1	inositol-tetrakisphosphate 1-kinase	1.01053
NM_002220	ITPKA	inositol-trisphosphate 3-kinase A	-3.66351
NM_002221	ITPKB	inositol-trisphosphate 3-kinase B	-6.174
NM_025194	ITPKC	inositol-trisphosphate 3-kinase C	-1.11186
NM_001159508,NM_002225	IVD	isovaleryl-CoA dehydrogenase	-1.57179
NM_002035	KDSR	3-ketodihydrosphingosine reductase	2.33485
NM_000221,NM_006488	KHK	ketohexokinase	-1.82134
NM_001122671,NM_001122672,NM_001287390,NM_004059,NR_109829	KYAT1	kynurenine aminotransferase 1	3.11243
NM_001008661,NM_001008662,NM_001349447,NM_001349448,NM_001349449,NM_001349450,NR_146183,NR_146184,NR_146185	KYAT3	kynurenine aminotransferase 3	2.38123
NM_001032998,NM_001199241,NM_003937	KYNU	kynureninase	1.63952
NM_024884	L2HGDH	L-2-hydroxyglutarate dehydrogenase	-2.02853
NM_015907	LAP3	leucine aminopeptidase 3	-2.89658
NM_001300721,NM_001300722,NM_152312	LARGE2	LARGE xylosyl- and glucuronyltransferase 2	-5.25887
NM_001002257,NM_001304445,NM_001304446,NM_182551	LCLAT1	lysocardiolipin acyltransferase 1	-1.64898
NM_001135239,NM_001165414,NM_001165415,NM_001165416,NM_005566,NR_028500	LDHA	lactate dehydrogenase A	2.51618	Glycolysis-related gene
NM_153486,NM_194436	LDHD	lactate dehydrogenase D	1.83279
NM_001278590,NM_001278591,NM_001278592,NM_006859,NM_194451	LIAS	lipoic acid synthetase	-3.82228
NM_001204830,NM_015929,NM_145197,NM_145198,NM_145199,NR_037935,NR_037936	LIPT1	lipoyltransferase 1	-1.06155
NM_001144869,NM_001329941,NM_001329942	LIPT2	lipoyl(octanoyl) transferase 2 (putative)	-3.5094
NM_024830	LPCAT1	lysophosphatidylcholine acyltransferase 1	-2.28792
NM_017839	LPCAT2	lysophosphatidylcholine acyltransferase 2	-1.84272
NM_153613	LPCAT4	lysophosphatidylcholine acyltransferase 4	1.73597
NM_001261427,NM_001261428,NM_001349199,NM_001349200,NM_001349201,NM_001349202,NM_001349203,NM_001349204,NM_001349205,NM_001349206,NM_001349207,NM_001349208,NM_145693,NR_146080	LPIN1	lipin 1	-1.28624
NM_014646	LPIN2	lipin 2	1.3334
NM_001301860,NR_126051	LPIN3	lipin 3	-2.60014
NM_001145307,NM_001145308,NM_001145309,NM_001145310,NM_001205138,NM_001271471,NM_001318803,NM_145309,NR_026886,NR_134858	LRTOMT	leucine rich transmembrane and O-methyltransferase domain containing	-1.77282
NM_001001438,NM_001145436,NM_001145437,NM_002340	LSS	lanosterol synthase	-1.30922
NM_000895,NM_001256643,NM_001256644,NR_132659	LTA4H	leukotriene A4 hydrolase	-1.0381
NM_005907	MAN1A1	mannosidase alpha class 1A member 1	-2.22594
NM_006699	MAN1A2	mannosidase alpha class 1A member 2	-1.54613
NM_016219,NR_045720,NR_045721	MAN1B1	mannosidase alpha class 1B member 1	1.3757
NM_001289010,NM_020379	MAN1C1	mannosidase alpha class 1C member 1	-1.75107
NM_002372	MAN2A1	mannosidase alpha class 2A member 1	1.14788
NM_001320977,NM_006122,NR_135502,NR_135503,NR_135504	MAN2A2	mannosidase alpha class 2A member 2	-1.46415
NM_000240,NM_001270458	MAOA	monoamine oxidase A	2.82153
NM_138395	MARS2	methionyl-tRNA synthetase 2, mitochondrial	-1.72112
NM_005911	MAT2A	methionine adenosyltransferase 2A	1.51667
NM_013283,NM_182796	MAT2B	methionine adenosyltransferase 2B	1.75653
NM_001080480,NR_073465	MBOAT1	membrane bound O-acyltransferase domain containing 1	-1.86392
NM_001321265,NM_001321266,NM_001321267,NM_138799,NR_135598,NR_135599,NR_135600,NR_135601,NR_135602,NR_135603,NR_135604,NR_135605,NR_135606	MBOAT2	membrane bound O-acyltransferase domain containing 2	-2.79263
NM_014507,NM_173467,NR_046423	MCAT	malonyl-CoA-acyl carrier protein transacylase	1.21956
NM_001293273,NM_020166,NR_120639,NR_120640	MCCC1	methylcrotonoyl-CoA carboxylase 1	1.26372
NM_022132	MCCC2	methylcrotonoyl-CoA carboxylase 2	-2.23599
NM_032601	MCEE	methylmalonyl-CoA epimerase	1.04238
NM_001199111,NM_001199112,NM_001316374,NM_005917	MDH1	malate dehydrogenase 1	1.18907
NM_001282403,NM_001282404,NM_005918,NR_104165	MDH2	malate dehydrogenase 2	-2.62106
NM_002395	ME1	malic enzyme 1	-1.95666
NM_001024732,NM_001349711,NM_001349712,NM_001349713,NM_001349714,NM_001349715,NM_001349716,NM_001349717,NM_016011,NR_146212,NR_146213,NR_146214,NR_146215	MECR	mitochondrial trans-2-enoyl-CoA reductase	1.11368
NM_001114617,NM_001114618,NM_001114619,NM_001114620,NM_002406	MGAT1	mannosyl (alpha-1,3-)-glycoprotein beta-1,2-N-acetylglucosaminyltransferase	-1.03421
NM_002408	MGAT2	mannosyl (alpha-1,6-)-glycoprotein beta-1,2-N-acetylglucosaminyltransferase	-1.30764
NM_001098270,NM_002409	MGAT3	mannosyl (beta-1,4-)-glycoprotein beta-1,4-N-acetylglucosaminyltransferase	1.43071
NM_001160154,NM_012214	MGAT4A	mannosyl (alpha-1,3-)-glycoprotein beta-1,4-N-acetylglucosaminyltransferase, isozyme A	-1.61617
NM_014275,NM_054013	MGAT4B	mannosyl (alpha-1,3-)-glycoprotein beta-1,4-N-acetylglucosaminyltransferase, isozyme B	1.52334
NM_002410	MGAT5	mannosyl (alpha-1,6-)-glycoprotein beta-1,6-N-acetyl-glucosaminyltransferase	-1.06932
NM_001199172,NM_144677,NM_198955	MGAT5B	mannosyl (alpha-1,6-)-glycoprotein beta-1,6-N-acetyl-glucosaminyltransferase, isozyme B	9.01013
NM_001003794,NM_001256585,NM_007283	MGLL	monoglyceride lipase	2.47558
NM_001260511,NM_001260512,NM_001267598,NM_020300,NM_145764,NM_145791,NM_145792,NR_048545,NR_048547	MGST1	microsomal glutathione S-transferase 1	1.06055
NM_001204366,NM_001204367,NM_001204368,NM_002413	MGST2	microsomal glutathione S-transferase 2	1.12623
NM_004528	MGST3	microsomal glutathione S-transferase 3	6.18852
NM_002415	MIF	macrophage migration inhibitory factor (glycosylation-inhibiting factor)	1.48741
NM_001178117,NM_001178118,NM_004897	MINPP1	multiple inositol-polyphosphate phosphatase 1	1.3987
NM_012213	MLYCD	malonyl-CoA decarboxylase	-2.12089
NM_052845,NR_038118	MMAB	methylmalonic aciduria (cobalamin deficiency) cblB type	1.26763
NM_004531,NM_176806	MOCS2	molybdenum cofactor synthesis 2	1.06682
NM_001146158,NM_006302	MOGS	mannosyl-oligosaccharide glucosidase	1.05872
NM_001289155,NM_001289156,NM_001289157,NM_001330372,NM_002435	MPI	mannose phosphate isomerase	1.59918
NM_001013436,NM_001130517,NM_021126	MPST	mercaptopyruvate sulfurtransferase	1.49772
NM_001031727,NM_001329572,NM_032285,NR_138051	MRI1	methylthioribose-1-phosphate isomerase 1	1.59497
NM_001017369,NM_006745	MSMO1	methylsterol monooxygenase 1	-1.10326
NM_002451	MTAP	methylthioadenosine phosphorylase	16.5678
NM_005956	MTHFD1	methylenetetrahydrofolate dehydrogenase, cyclohydrolase and formyltetrahydrofolate synthetase 1	-1.12775
NM_001242767,NM_001242768,NM_001242769,NM_001350486,NM_001350487,NM_001350488,NM_001350489,NM_001350490,NM_001350491,NM_001350492,NM_001350493,NM_015440,NR_146719,NR_146720	MTHFD1L	methylenetetrahydrofolate dehydrogenase (NADP+ dependent) 1-like	-1.64974
NM_006636,NR_027405	MTHFD2	methylenetetrahydrofolate dehydrogenase (NADP+ dependent) 2, methenyltetrahydrofolate cyclohydrolase	-2.12633
NM_001004346,NM_001144978,NM_001351310,NM_001351311,NM_001351314,NM_001351329,NM_001351331,NR_147097	MTHFD2L	methylenetetrahydrofolate dehydrogenase (NADP+ dependent) 2-like	-1.09633
NM_001330358,NM_005957	MTHFR	methylenetetrahydrofolate reductase	1.65027
NM_001199758,NM_006441,NR_037654	MTHFS	methenyltetrahydrofolate synthetase	1.3884
NM_000252	MTM1	myotubularin 1	-1.03581
NM_001306144,NM_001306145,NM_003828	MTMR1	myotubularin related protein 1	-1.4223
NM_001077525,NM_001077526,NM_022485	MTMR14	myotubularin related protein 14	-1.89208
NM_001243571,NM_016156,NM_201278,NM_201281	MTMR2	myotubularin related protein 2	1.55992
NM_021090,NM_153050,NM_153051	MTMR3	myotubularin related protein 3	-1.03867
NM_004687	MTMR4	myotubularin related protein 4	-4.17434
NM_004685	MTMR6	myotubularin related protein 6	1.00389
NM_000254,NM_001291939,NM_001291940	MTR	5-methyltetrahydrofolate-homocysteine methyltransferase	-1.02374
NM_002461	MVD	mevalonate diphosphate decarboxylase	1.38846
NM_000431,NM_001114185,NM_001301182	MVK	mevalonate kinase	1.19493
NM_001198993,NM_001198994,NM_001198995,NM_023018	NADK	NAD kinase	1.36609
NM_001085411,NM_001287340,NM_001287341,NM_153013	NADK2	NAD kinase 2, mitochondrial	2.79361
NM_018161	NADSYN1	NAD synthetase 1	-2.96448
NM_000262	NAGA	alpha-N-acetylgalactosaminidase	-1.66437
NM_001330425,NM_001330426,NM_017567	NAGK	N-acetylglucosamine kinase	1.21356
NM_000263	NAGLU	N-acetyl-alpha-glucosaminidase	2.34972
NM_153006	NAGS	N-acetylglutamate synthase	1.34074
NM_005746	NAMPT	nicotinamide phosphoribosyltransferase	-1.28151
NM_152667	NANP	N-acetylneuraminic acid phosphatase	-1.55495
NM_018946	NANS	N-acetylneuraminate synthase	1.21037
NM_001286829,NM_145201	NAPRT	nicotinate phosphoribosyltransferase	4.07666
NM_000662,NM_001160170,NM_001160171,NM_001160172,NM_001160173,NM_001160174,NM_001160175,NM_001160176,NM_001160179,NM_001291962	NAT1	N-acetyltransferase 1	-3.17337
NM_178557	NAT8L	N-acetyltransferase 8 like	-1.58954
NM_001301063,NM_001543	NDST1	N-deacetylase and N-sulfotransferase 1	1.05312
NM_001330107,NM_003635	NDST2	N-deacetylase and N-sulfotransferase 2	-1.14289
NM_004541	NDUFA1	NADH:ubiquinone oxidoreductase subunit A1	1.58202	OXPHOS-related gene
NM_001322019,NM_001322020,NM_004544,NR_136155,NR_136156,NR_136157,NR_136158	NDUFA10	NADH:ubiquinone oxidoreductase subunit A10	-1.50329	OXPHOS-related gene
NM_001193375,NM_175614,NR_034166	NDUFA11	NADH:ubiquinone oxidoreductase subunit A11	1.4515	OXPHOS-related gene
NM_001258338,NM_018838	NDUFA12	NADH:ubiquinone oxidoreductase subunit A12	1.10343	OXPHOS-related gene
NM_015965	NDUFA13	NADH:ubiquinone oxidoreductase subunit A13	1.02586	OXPHOS-related gene
NM_001185012,NM_002488,NR_033697	NDUFA2	NADH:ubiquinone oxidoreductase subunit A2	-1.12991	OXPHOS-related gene
NM_004542	NDUFA3	NADH:ubiquinone oxidoreductase subunit A3	-1.39319	OXPHOS-related gene
NM_002489	NDUFA4	NDUFA4, mitochondrial complex associated	1.78321	OXPHOS-related gene
NM_001282419,NM_001282420,NM_001282421,NM_001282422,NM_001291304,NM_005000,NR_104168,NR_104169,NR_111925,NR_111926	NDUFA5	NADH:ubiquinone oxidoreductase subunit A5	-1.4927	OXPHOS-related gene
NM_002490	NDUFA6	NADH:ubiquinone oxidoreductase subunit A6	1.54052	OXPHOS-related gene
NM_005001,NR_135539	NDUFA7	NADH:ubiquinone oxidoreductase subunit A7	-1.03468	OXPHOS-related gene
NM_001318195,NM_014222	NDUFA8	NADH:ubiquinone oxidoreductase subunit A8	1.94764	OXPHOS-related gene
NM_005002	NDUFA9	NADH:ubiquinone oxidoreductase subunit A9	1.30998	OXPHOS-related gene
NM_005003	NDUFAB1	NADH:ubiquinone oxidoreductase subunit AB1	-1.67877	OXPHOS-related gene
NM_004545	NDUFB1	NADH:ubiquinone oxidoreductase subunit B1	1.00351	OXPHOS-related gene
NM_001322019,NM_001322020,NM_004544,NR_136155,NR_136156,NR_136157,NR_136158	NDUFA10	NADH:ubiquinone oxidoreductase subunit A10	-1.50329
NM_001135998,NM_019056	NDUFB11	NADH:ubiquinone oxidoreductase subunit B11	2.07135	OXPHOS-related gene
NM_004546	NDUFB2	NADH:ubiquinone oxidoreductase subunit B2	-1.4951	OXPHOS-related gene
NM_001257102,NM_002491	NDUFB3	NADH:ubiquinone oxidoreductase subunit B3	1.32135	OXPHOS-related gene
NM_001168331,NM_004547	NDUFB4	NADH:ubiquinone oxidoreductase subunit B4	1.73439	OXPHOS-related gene
NM_001199957,NM_001199958,NM_002492	NDUFB5	NADH:ubiquinone oxidoreductase subunit B5	-1.20666	OXPHOS-related gene
NM_001199987,NM_002493,NM_182739	NDUFB6	NADH:ubiquinone oxidoreductase subunit B6	1.19951	OXPHOS-related gene
NM_004146	NDUFB7	NADH:ubiquinone oxidoreductase subunit B7	-1.01909	OXPHOS-related gene
NM_001284367,NM_001284368,NM_005004	NDUFB8	NADH:ubiquinone oxidoreductase subunit B8	1.62621	OXPHOS-related gene
NM_001278645,NM_001278646,NM_001311168,NM_005005	NDUFB9	NADH:ubiquinone oxidoreductase subunit B9	-2.11385	OXPHOS-related gene
NM_001204054,NM_001204055,NM_004549	NDUFC2	NADH:ubiquinone oxidoreductase subunit C2	2.53863	OXPHOS-related gene
NM_001203260,NM_001203261,NM_001203262	NDUFC2-KCTD14	NDUFC2-KCTD14 readthrough	1.6047	OXPHOS-related gene
NM_001199981,NM_001199982,NM_001199983,NM_001199984,NM_005006	NDUFS1	NADH:ubiquinone oxidoreductase core subunit S1	-1.38244	OXPHOS-related gene
NM_001166159,NM_004550	NDUFS2	NADH:ubiquinone oxidoreductase core subunit S2	1.06915	OXPHOS-related gene
NM_004551	NDUFS3	NADH:ubiquinone oxidoreductase core subunit S3	-1.42839	OXPHOS-related gene
NM_001166102,NM_007103	NDUFV1	NADH:ubiquinone oxidoreductase core subunit V1	1.07453	OXPHOS-related gene
NM_001318051,NM_002495,NR_134473,NR_134474,NR_134475	NDUFS4	NADH:ubiquinone oxidoreductase subunit S4	-1.34253	OXPHOS-related gene
NM_001184979,NM_004552	NDUFS5	NADH:ubiquinone oxidoreductase subunit S5	1.27467	OXPHOS-related gene
NM_004553	NDUFS6	NADH:ubiquinone oxidoreductase subunit S6	1.91813	OXPHOS-related gene
NM_002496	NDUFS8	NADH:ubiquinone oxidoreductase core subunit S8	1.5316	OXPHOS-related gene
NM_001166102,NM_007103	NDUFV1	NADH:ubiquinone oxidoreductase core subunit V1	1.07453
NM_021074	NDUFV2	NADH:ubiquinone oxidoreductase core subunit V2	1.15343	OXPHOS-related gene
NM_001001503,NM_021075	NDUFV3	NADH:ubiquinone oxidoreductase subunit V3	-1.42696	OXPHOS-related gene
NM_001198989,NM_021100,NR_037570	NFS1	NFS1, cysteine desulfurase	1.19053
NM_020202	NIT2	nitrilase family member 2	1.45656
NM_000269,NM_198175	NME1	NME/NM23 nucleoside diphosphate kinase 1	-1.06197
NM_001018136,NR_037149	NME1-NME2	NME1-NME2 readthrough	-1.10018
NM_000269,NM_198175	NME1	NME/NM23 nucleoside diphosphate kinase 1	-1.06197
NM_001018137,NM_001018138,NM_001018139,NM_001198682,NM_002512	NME2	NME/NM23 nucleoside diphosphate kinase 2	-1.6291
NM_002513	NME3	NME/NM23 nucleoside diphosphate kinase 3	-1.61852
NM_001308426,NM_001308427,NM_001308428,NM_001308430,NM_001308431,NM_001308433,NM_001308434,NM_001308435,NM_005793	NME6	NME/NM23 nucleoside diphosphate kinase 6	-1.26359
NM_013330,NM_197972,NR_104229	NME7	NME/NM23 family member 7	1.80607
NM_001297778,NM_001297779,NM_022787	NMNAT1	nicotinamide nucleotide adenylyltransferase 1	-1.21291
NM_015039,NM_170706	NMNAT2	nicotinamide nucleotide adenylyltransferase 2	-2.14456
NM_001200047,NM_001320510,NM_001320511,NM_001320512,NM_001320513,NM_178177	NMNAT3	nicotinamide nucleotide adenylyltransferase 3	2.42652
NM_001127603,NM_001330678,NM_001330679,NM_017881	NMRK1	nicotinamide riboside kinase 1	-1.01023
NM_001331026,NM_012343,NM_182977	NNT	nicotinamide nucleotide transhydrogenase	2.04712
NM_001200050,NM_001200051,NM_001200052,NM_001200056,NM_030769	NPL	N-acetylneuraminate pyruvate lyase	1.59383
NM_003995	NPR2	natriuretic peptide receptor 2	2.64714
NM_000903,NM_001025433,NM_001025434,NM_001286137	NQO1	NAD(P)H quinone dehydrogenase 1	1.0824
NM_001129765,NM_015922	NSDHL	NAD(P) dependent steroid dehydrogenase-like	1.6157
NM_001252377,NM_014595,NR_045513	NT5C	5', 3'-nucleotidase, cytosolic	1.00674
NM_001134373,NM_001351169,NM_001351170,NM_001351171,NM_001351172,NM_001351173,NM_001351174,NM_001351175,NM_001351176,NM_001351177,NM_001351178,NM_001351179,NM_001351180,NM_001351181,NM_001351182,NM_001351183,NM_001351184,NM_001351185,NM_001351186,NM_001351187,NM_001351188,NM_001351189,NM_001351190,NM_001351191,NM_001351192,NM_001351193,NM_001351194,NM_001351195,NM_001351196,NM_001351197,NM_012229	NT5C2	5'-nucleotidase, cytosolic II	-1.08062
NM_001002009,NM_001002010,NM_001166118,NM_016489	NT5C3A	5'-nucleotidase, cytosolic IIIA	-1.24051
NM_052935,NR_033464,NR_033465	NT5C3B	5'-nucleotidase, cytosolic IIIB	1.87928
NM_020201	NT5M	5',3'-nucleotidase, mitochondrial	1.63111
NM_001329452,NM_001329453,NM_032324,NR_138024,NR_138025,NR_138026,NR_138027,NR_138028	NTPCR	nucleoside-triphosphatase, cancer-related	1.55359
NM_001300741,NM_031438	NUDT12	nudix hydrolase 12	1.17618
NM_001171905,NM_001171906,NM_152395,NR_033268	NUDT16	nudix hydrolase 16	1.25231
NM_001161,NM_001244390,NM_147172,NM_147173	NUDT2	nudix hydrolase 2	1.0866
NM_001321647,NM_001321648,NM_014142	NUDT5	nudix hydrolase 5	1.21632
NM_001248011,NM_024047,NM_198038	NUDT9	nudix hydrolase 9	-1.70283
NM_000274,NM_001171814,NM_001322965,NM_001322966,NM_001322967,NM_001322968,NM_001322969,NM_001322970,NM_001322971,NM_001322974	OAT	ornithine aminotransferase	-2.91368
NM_000276,NM_001318784,NM_001587	OCRL	OCRL, inositol polyphosphate-5-phosphatase	-1.18904
NM_001287188,NM_001287189,NM_001287190,NM_002539	ODC1	ornithine decarboxylase 1	2.1265
NM_001003941,NM_001165036,NM_002541	OGDH	oxoglutarate dehydrogenase	4.69147
NM_001143996,NM_001143997,NM_001347819,NM_001347820,NM_001347821,NM_001347822,NM_001347823,NM_001347824,NM_001347825,NM_001347826,NM_018245,NR_144682,NR_144683,NR_144684,NR_144685,NR_144686	OGDHL	oxoglutarate dehydrogenase-like	-1.1291
NM_017570	OPLAH	5-oxoprolinase (ATP-hydrolysing)	-2.7153
NM_000436	OXCT1	3-oxoacid CoA-transferase 1	2.61524
NM_022120	OXCT2	3-oxoacid CoA-transferase 2	2.71736
NM_001145391,NM_017897,NR_026937	OXSM	3-oxoacyl-ACP synthase, mitochondrial	-1.14011
NM_000917,NM_001017962,NM_001142595,NM_001142596	P4HA1	prolyl 4-hydroxylase subunit alpha 1	1.12581
NM_001017973,NM_001017974,NM_001142598,NM_001142599,NM_004199	P4HA2	prolyl 4-hydroxylase subunit alpha 2	1.22808
NM_000430	PAFAH1B1	platelet activating factor acetylhydrolase 1b regulatory subunit 1	1.55548
NM_001184746,NM_001184747,NM_001184748,NM_001309431,NM_002572,NR_110268,NR_110269,NR_110282	PAFAH1B2	platelet activating factor acetylhydrolase 1b catalytic subunit 2	-2.47759
NM_001145939,NM_001145940,NM_002573	PAFAH1B3	platelet activating factor acetylhydrolase 1b catalytic subunit 3	-1.35375
NM_000437	PAFAH2	platelet activating factor acetylhydrolase 2	1.06392
NM_001079524,NM_001079525,NM_006452	PAICS	phosphoribosylaminoimidazole carboxylase and phosphoribosylaminoimidazolesuccinocarboxamide synthase	-1.41177
NM_138316,NM_148977,NM_148978	PANK1	pantothenate kinase 1	-1.34452
NM_001324191,NM_001324192,NM_001324193,NM_024960,NM_153638,NM_153640,NR_136715	PANK2	pantothenate kinase 2	1.37644
NM_024594	PANK3	pantothenate kinase 3	-1.44144
NM_018216	PANK4	pantothenate kinase 4	1.77001
NM_005443	PAPSS1	3'-phosphoadenosine 5'-phosphosulfate synthase 1	-2.73419
NM_001015880,NM_004670	PAPSS2	3'-phosphoadenosine 5'-phosphosulfate synthase 2	10.5083
NM_000920,NM_001040716,NM_022172	PC	pyruvate carboxylase	2.20677
NM_000281,NM_001289797,NM_001323004	PCBD1	pterin-4 alpha-carbinolamine dehydratase 1	-1.15617
NM_032151	PCBD2	pterin-4 alpha-carbinolamine dehydratase 2	-1.14757
NM_000282,NM_001127692,NM_001178004	PCCA	propionyl-CoA carboxylase alpha subunit	-2.72202
NM_000532,NM_001178014	PCCB	propionyl-CoA carboxylase beta subunit	1.23731
NM_001018073,NM_001291556,NM_001308054,NM_004563	PCK2	phosphoenolpyruvate carboxykinase 2, mitochondrial	-2.02856	Glycolysis-related gene
NM_001312673,NM_005017	PCYT1A	phosphate cytidylyltransferase 1, choline, alpha	-1.61384
NM_001184917,NM_001256433,NM_001256434,NM_001256435,NM_001282203,NM_001282204,NM_001330518,NM_002861	PCYT2	phosphate cytidylyltransferase 2, ethanolamine	1.15786
NM_001143839,NM_001146209,NM_001243784,NM_002599	PDE2A	phosphodiesterase 2A	3.16064
NM_000922	PDE3B	phosphodiesterase 3B	-1.75372
NM_001111307,NM_001111308,NM_001111309,NM_001243121,NM_006202	PDE4A	phosphodiesterase 4A	-1.5953
NM_000923,NM_001098818,NM_001098819,NM_001330172	PDE4C	phosphodiesterase 4C	2.84864
NM_001104631,NM_001165899,NM_001197218,NM_001197219,NM_001197220,NM_001197221,NM_001197222,NM_001197223,NM_001349241,NM_001349242,NM_001349243,NM_006203	PDE4D	phosphodiesterase 4D	5.1871
NM_001083,NM_033430,NM_033437	PDE5A	phosphodiesterase 5A	2.06881
NM_001291018,NM_002601,NR_110994	PDE6D	phosphodiesterase 6D	1.36313
NM_001242318,NM_002603	PDE7A	phosphodiesterase 7A	-1.10753
NM_001243137,NM_002605,NM_173454	PDE8A	phosphodiesterase 8A	-1.34894
NM_001001567,NM_001001568,NM_001001569,NM_001001570,NM_001001571,NM_001001572,NM_001001573,NM_001001574,NM_001001575,NM_001001576,NM_001001577,NM_001001578,NM_001001579,NM_001001580,NM_001001581,NM_001001582,NM_001001583,NM_001001584,NM_001001585,NM_001315533,NM_002606	PDE9A	phosphodiesterase 9A	1.79734
NM_000284,NM_001173454,NM_001173455,NM_001173456	PDHA1	pyruvate dehydrogenase (lipoamide) alpha 1	1.59915
NM_000925,NM_001173468,NM_001315536,NR_033384	PDHB	pyruvate dehydrogenase (lipoamide) beta	1.62683
NM_001135024,NM_001166158,NM_003477	PDHX	pyruvate dehydrogenase complex component X	1.18261
NM_001331030,NM_003681	PDXK	pyridoxal kinase	-1.19041
NM_020315	PDXP	pyridoxal phosphatase	1.99322
NM_001267551,NM_001267552,NM_007169,NM_148172,NM_148173	PEMT	phosphatidylethanolamine N-methyltransferase	1.4771
NM_012393	PFAS	phosphoribosylformylglycinamidine synthase	1.85148
NM_001018053,NM_006212	PFKFB2	6-phosphofructo-2-kinase/fructose-2,6-biphosphatase 2	3.45611
NM_001145443,NM_001282630,NM_001314063,NM_001323016,NM_001323017,NM_004566,NR_136554	PFKFB3	6-phosphofructo-2-kinase/fructose-2,6-biphosphatase 3	-2.02145
NM_001002021,NM_002626	PFKL	phosphofructokinase, liver type	-1.47417
NM_000289,NM_001166686,NM_001166687,NM_001166688	PFKM	phosphofructokinase, muscle	1.84791
NM_001242339,NM_001323067,NM_001323068,NM_001323069,NM_001323070,NM_001323071,NM_001323072,NM_001323073,NM_001323074,NM_001345944,NM_002627	PFKP	phosphofructokinase, platelet	1.23891
NM_001317079,NM_002629	PGAM1	phosphoglycerate mutase 1	1.39367	Glycolysis-related gene
NM_001029891	PGAM4	phosphoglycerate mutase family member 4	1.32835	Glycolysis-related gene
NM_001321099,NM_001321100,NM_024989	PGAP1	post-GPI attachment to proteins 1	1.60493
NM_001304451,NM_001304452,NM_002631	PGD	phosphogluconate dehydrogenase	2.57577
NM_000291	PGK1	phosphoglycerate kinase 1	1.91347
NM_012088	PGLS	6-phosphogluconolactonase	1.74938
NM_001172818,NM_001172819,NM_002633	PGM1	phosphoglucomutase 1	10.2568	Glycolysis-related gene
NM_018290	PGM2	phosphoglucomutase 2	-2.13769	Glycolysis-related gene
NM_173582	PGM2L1	phosphoglucomutase 2 like 1	6.44101
NM_001199917,NM_001199918,NM_001199919,NM_015599	PGM3	phosphoglucomutase 3	-1.27525
NM_001042371	PGP	phosphoglycolate phosphatase	-1.08122
NM_024419,NR_110601,NR_110602,NR_111989	PGS1	phosphatidylglycerophosphate synthase 1	1.22721
NM_006623	PHGDH	phosphoglycerate dehydrogenase	-2.58474
NM_001143804,NM_178500	PHOSPHO1	phosphoethanolamine/phosphocholine phosphatase	1.46035
NM_001008489,NM_001199285,NM_001199286,NM_001199287,NM_001199288	PHOSPHO2	phosphatase, orphan 2	-1.38335
NM_001278346,NM_153373,NR_103508,NR_103509,NR_103510	PHYKPL	5-phosphohydroxy-L-lysine phospho-lyase	-1.71763
NM_018425	PI4K2A	phosphatidylinositol 4-kinase type 2 alpha	2.70613
NM_018323,NR_144633	PI4K2B	phosphatidylinositol 4-kinase type 2 beta	-1.79779
NM_058004	PI4KA	phosphatidylinositol 4-kinase alpha	-1.46931
NM_001198773,NM_001198774,NM_001198775,NM_001330721,NM_002651	PI4KB	phosphatidylinositol 4-kinase beta	-1.77029
NM_002641,NM_020473,NR_033835,NR_033836	PIGA	phosphatidylinositol glycan anchor biosynthesis class A	1.47241
NM_004855	PIGB	phosphatidylinositol glycan anchor biosynthesis class B	1.13828
NM_002642,NM_153747	PIGC	phosphatidylinositol glycan anchor biosynthesis class C	-1.06421
NM_002643,NM_173074	PIGF	phosphatidylinositol glycan anchor biosynthesis class F	-1.72036
NM_004569	PIGH	phosphatidylinositol glycan anchor biosynthesis class H	1.0383
NM_005482	PIGK	phosphatidylinositol glycan anchor biosynthesis class K	2.25161
NM_004278	PIGL	phosphatidylinositol glycan anchor biosynthesis class L	-1.64171
NM_145167	PIGM	phosphatidylinositol glycan anchor biosynthesis class M	-3.14644
NM_012327,NM_176787	PIGN	phosphatidylinositol glycan anchor biosynthesis class N	1.14531
NM_001201484,NM_032634,NM_152850	PIGO	phosphatidylinositol glycan anchor biosynthesis class O	-1.28573
NM_001320480,NM_016430,NM_153681,NM_153682	PIGP	phosphatidylinositol glycan anchor biosynthesis class P	-1.61453
NM_004204,NM_148920	PIGQ	phosphatidylinositol glycan anchor biosynthesis class Q	-1.19445
NM_033198	PIGS	phosphatidylinositol glycan anchor biosynthesis class S	1.49113
NM_001184728,NM_001184729,NM_001184730,NM_015937,NR_047691,NR_047692,NR_047693,NR_047694,NR_047695	PIGT	phosphatidylinositol glycan anchor biosynthesis class T	1.04858
NM_080476	PIGU	phosphatidylinositol glycan anchor biosynthesis class U	-1.34914
NM_001202554,NM_017837	PIGV	phosphatidylinositol glycan anchor biosynthesis class V	1.30436
NM_001346754,NM_001346755,NM_178517	PIGW	phosphatidylinositol glycan anchor biosynthesis class W	-1.92158
NM_001166304,NM_017861	PIGX	phosphatidylinositol glycan anchor biosynthesis class X	-1.56898
NM_001321378,NM_001321380,NM_002645	PIK3C2A	phosphatidylinositol-4-phosphate 3-kinase catalytic subunit type 2 alpha	1.49737
NM_002646	PIK3C2B	phosphatidylinositol-4-phosphate 3-kinase catalytic subunit type 2 beta	6.19846
NM_001308020,NM_002647	PIK3C3	phosphatidylinositol 3-kinase catalytic subunit type 3	2.62342
NM_006218	PIK3CA	phosphatidylinositol-4,5-bisphosphate 3-kinase catalytic subunit alpha	1.84178
NM_001256045,NM_006219	PIK3CB	phosphatidylinositol-4,5-bisphosphate 3-kinase catalytic subunit beta	1.13632
NR_126366,NR_126367,NR_126368	PIK3CD-AS2	PIK3CD antisense RNA 2	4.2282
NM_001178000,NM_015040,NM_152671	PIKFYVE	phosphoinositide kinase, FYVE-type zinc finger containing	1.48202
NM_001330062,NM_005028	PIP4K2A	phosphatidylinositol-5-phosphate 4-kinase type 2 alpha	-3.45358
NM_003559	PIP4K2B	phosphatidylinositol-5-phosphate 4-kinase type 2 beta	1.43657
NM_001146258,NM_001146259,NM_001146260,NM_024779	PIP4K2C	phosphatidylinositol-5-phosphate 4-kinase type 2 gamma	-1.12337
NM_001135636,NM_001135637,NM_001135638,NM_001330689,NM_003557	PIP5K1A	phosphatidylinositol-4-phosphate 5-kinase type 1 alpha	1.09277
NM_001278253,NM_003558	PIP5K1B	phosphatidylinositol-4-phosphate 5-kinase type 1 beta	12.4615
NM_001195733,NM_001300849,NM_012398	PIP5K1C	phosphatidylinositol-4-phosphate 5-kinase type 1 gamma	1.32305
NM_001135219,NM_173492	PIP5KL1	phosphatidylinositol-4-phosphate 5-kinase like 1	2.80637
NM_001326411,NM_001326412,NM_001326413,NM_001326414,NM_001326415,NM_001326416,NM_001326417,NM_001326418,NM_001326419,NM_001326420,NM_001326421,NM_014338,NM_178022	PISD	phosphatidylserine decarboxylase	-1.36379
NM_001206796,NM_001206797,NM_001206798,NM_001206799,NM_001316318,NM_002654,NM_182470,NM_182471	PKM	pyruvate kinase, muscle	1.28194
NM_030821	PLA2G12A	phospholipase A2 group XIIA	-2.93107
NM_015715	PLA2G3	phospholipase A2 group III	-1.63995
NM_001159322,NM_001159323,NM_003706	PLA2G4C	phospholipase A2 group IVC	2.40512
NM_001004426,NM_001199562,NM_001349864,NM_001349865,NM_001349866,NM_001349867,NM_001349868,NM_001349869,NM_003560	PLA2G6	phospholipase A2 group VI	1.49268
NM_015192,NM_182734	PLCB1	phospholipase C beta 1	-1.00158
NM_001284297,NM_001284298,NM_001284299,NM_004573	PLCB2	phospholipase C beta 2	16.8778
NM_000932,NM_001184883,NM_001316314	PLCB3	phospholipase C beta 3	-1.70988
NM_000933,NM_001172646,NM_182797	PLCB4	phospholipase C beta 4	3.69887
NM_001130964,NM_006225,NR_024071	PLCD1	phospholipase C delta 1	-2.55263
NM_133373	PLCD3	phospholipase C delta 3	4.57292
NM_032726	PLCD4	phospholipase C delta 4	1.16501
NM_002660,NM_182811	PLCG1	phospholipase C gamma 1	-3.28473
NM_002661	PLCG2	phospholipase C gamma 2	1.29674
NM_001303012,NM_001303013,NM_014638	PLCH2	phospholipase C eta 2	1.31261
NM_001130081,NM_002662	PLD1	phospholipase D1	19.4704
NM_001243108,NM_002663	PLD2	phospholipase D2	-1.09719
NM_001031696,NM_001291311,NM_012268	PLD3	phospholipase D family member 3	1.6326
NM_003711,NM_176895,NR_103485	PLPP1	phospholipid phosphatase 1	1.83363
NM_003712,NM_177526,NM_177543	PLPP2	phospholipid phosphatase 2	-1.0182
NM_003713	PLPP3	phospholipid phosphatase 3	-1.26641
NM_002676	PMM1	phosphomannomutase 1	1.29436
NM_000303	PMM2	phosphomannomutase 2	-1.37544
NM_001323011,NM_001323012,NM_001348696,NM_006556	PMVK	phosphomevalonate kinase	1.40087
NM_000270	PNP	purine nucleoside phosphorylase	1.47477
NM_020376	PNPLA2	patatin like phospholipase domain containing 2	3.32395
NM_025225	PNPLA3	patatin like phospholipase domain containing 3	13.7132
NM_018129	PNPO	pyridoxamine 5'-phosphate oxidase	-1.76215
NM_001199781,NM_001199782	POC1B-GALNT4	POC1B-GALNT4 readthrough	-2.51485
NM_001243766,NM_001290129,NM_001290130,NM_017739	POMGNT1	protein O-linked mannose N-acetylglucosaminyltransferase 1 (beta 1,2-)	-1.02151
NM_032806	POMGNT2	protein O-linked mannose N-acetylglucosaminyltransferase 2 (beta 1,4-)	1.16491
NM_001277971,NM_032237	POMK	protein-O-mannose kinase	1.96512
NM_001077365,NM_001077366,NM_001136113,NM_001136114,NM_007171	POMT1	protein O-mannosyltransferase 1	-1.41575
NM_013382	POMT2	protein O-mannosyltransferase 2	1.26611
NM_002703	PPAT	phosphoribosyl pyrophosphate amidotransferase	-1.68366
NM_001301101,NM_001301102,NM_001301103,NM_001301104,NM_001301105,NM_021823,NR_125369	PPCDC	phosphopantothenoylcysteine decarboxylase	-1.99638
NM_001077447,NM_001287506,NM_001287507,NM_001287508,NM_001287509,NM_001287510,NM_001287511,NM_024664	PPCS	phosphopantothenoylcysteine synthetase	-1.41092
NM_000309,NM_001122764,NM_001350128,NM_001350129,NM_001350130,NM_001350131	PPOX	protoporphyrinogen oxidase	1.53376
NM_000310,NM_001142604	PPT1	palmitoyl-protein thioesterase 1	-1.90278
NM_001204103,NM_005155,NM_138717	PPT2	palmitoyl-protein thioesterase 2	1.20476
NM_004905	PRDX6	peroxiredoxin 6	2.04083
NM_001195226,NM_016335	PRODH	proline dehydrogenase 1	1.29095
NM_001204402,NM_002764	PRPS1	phosphoribosyl pyrophosphate synthetase 1	3.61744
NM_001039091,NM_002765	PRPS2	phosphoribosyl pyrophosphate synthetase 2	1.74443
NM_001303229,NM_001303242,NM_001303243,NM_021222,NR_130130,NR_130131,NR_130132,NR_130135	PRUNE1	prune exopolyphosphatase 1	-1.64925
NM_021154,NM_058179	PSAT1	phosphoserine aminotransferase 1	3.28099
NM_004577	PSPH	phosphoserine phosphatase	-1.41928
NM_001290225,NM_014754	PTDSS1	phosphatidylserine synthase 1	1.07048
NM_001329544,NM_001329545,NM_001329548,NM_030783,NR_138046	PTDSS2	phosphatidylserine synthase 2	2.41271
NM_000314,NM_001304717,NM_001304718	PTEN	phosphatase and tensin homolog	2.62795
NM_004878	PTGES	prostaglandin E synthase	25.3546
NM_001256335,NM_025072,NM_198938	PTGES2	prostaglandin E synthase 2	2.53499
NM_001282601,NM_001282602,NM_001282603,NM_001282604,NM_001282605,NM_006601,NR_104219	PTGES3	prostaglandin E synthase 3	1.01505
NM_000962,NM_001271164,NM_001271165,NM_001271166,NM_001271367,NM_001271368,NM_080591	PTGS1	prostaglandin-endoperoxide synthase 1	7.61874
NM_000317	PTS	6-pyruvoyltetrahydropterin synthase	2.27573
NM_001282279,NM_001282280,NM_001282281,NM_001330523,NM_006907,NM_153824	PYCR1	pyrroline-5-carboxylate reductase 1	-1.21743
NM_001271681,NM_013328	PYCR2	pyrroline-5-carboxylate reductase 2	1.10212
NM_001329866,NM_023078,NR_138144	PYCR3	pyrroline-5-carboxylate reductase 3	-2.12577
NM_002862	PYGB	glycogen phosphorylase B	-1.2881
NM_001163940,NM_002863	PYGL	glycogen phosphorylase L	8.90441
NM_001164716,NM_005609	PYGM	glycogen phosphorylase, muscle associated	-8.7765
NM_000320,NM_001306140	QDPR	quinoid dihydropteridine reductase	1.01859
NM_001318249,NM_001318250,NM_014298,NR_134536	QPRT	quinolinate phosphoribosyltransferase	6.12243
NM_018292	QRSL1	glutaminyl-tRNA synthase (glutamine-hydrolyzing)-like 1	-3.77387
NM_001287580,NM_022128	RBKS	ribokinase	5.22222
NM_172037	RDH10	retinol dehydrogenase 10	2.7369
NM_001252650,NM_016026	RDH11	retinol dehydrogenase 11 (all-trans/9-cis/11-cis)	-2.0729
NM_002910	RENBP	renin binding protein	-2.19461
NM_018339	RFK	riboflavin kinase	1.42671
NM_173642	RIMKLA	ribosomal modification protein rimK like family member A	-11.8393
NM_001297776,NM_020734,NR_123740	RIMKLB	ribosomal modification protein rimK like family member B	2.62243
NM_001278282,NM_001278283,NM_001278285,NM_001278286,NM_001278288,NM_001278289,NM_001318926,NM_001318927,NM_001318928,NM_001318929,NM_001318930,NM_001318931,NM_006916,NM_199229	RPE	ribulose-5-phosphate-3-epimerase	-1.59267
NM_144563	RPIA	ribose 5-phosphate isomerase A	-2.03195
NM_002950	RPN1	ribophorin I	1.27584
NM_001135771,NM_001324299,NM_001324301,NM_001324302,NM_001324303,NM_001324304,NM_001324305,NM_001324306,NM_002951	RPN2	ribophorin II	-1.57548
NM_001033,NM_001318064,NM_001318065,NM_001330193	RRM1	ribonucleotide reductase catalytic subunit M1	6.94744
NM_001034,NM_001165931	RRM2	ribonucleotide reductase regulatory subunit M2	-2.29824
NM_001172477,NM_001172478,NM_015713	RRM2B	ribonucleotide reductase regulatory TP53 inducible subunit M2B	-3.98619
NM_001319072,NM_001319073,NM_014016	SACM1L	SAC1 suppressor of actin mutations 1 like (yeast)	2.23764
NM_002970,NR_027783	SAT1	spermidine/spermine N1-acetyltransferase 1	2.35013
NM_001320845,NM_001320846,NM_001320847,NM_133491	SAT2	spermidine/spermine N1-acetyltransferase family member 2	2.43994
NM_001024956,NM_006918	SC5D	sterol-C5-desaturase	1.16315
NM_005063	SCD	stearoyl-CoA desaturase	-3.98015
NM_001037582,NM_024906	SCD5	stearoyl-CoA desaturase 5	-165.469
NM_016510	SCLY	selenocysteine lyase	1.19157
NM_001007098,NM_001007099,NM_001007100,NM_001007250,NM_001193599,NM_001193600,NM_001193617,NM_001330587,NM_002979	SCP2	sterol carrier protein 2	1.5171
NM_001294332,NM_001330758,NM_004168	SDHA	succinate dehydrogenase complex flavoprotein subunit A	1.76711	OXPHOS-related gene
NM_003000	SDHB	succinate dehydrogenase complex iron sulfur subunit B	1.73302	OXPHOS-related gene
NM_001035511,NM_001035512,NM_001035513,NM_001278172,NM_003001,NR_103459	SDHC	succinate dehydrogenase complex subunit C	1.30796	OXPHOS-related gene
NM_001276503,NM_001276504,NM_001276506,NM_003002,NR_077060	SDHD	succinate dehydrogenase complex subunit D	-2.35245	OXPHOS-related gene
NM_001304993,NM_138432	SDSL	serine dehydratase like	1.71896
NM_033505,NR_137633	SELENOI	selenoprotein I	-1.81101
NM_001195602,NM_001195604,NM_012247	SEPHS1	selenophosphate synthetase 1	-1.6103
NM_012248	SEPHS2	selenophosphate synthetase 2	-1.51855
NM_016955	SEPSECS	Sep (O-phosphoserine) tRNA:Sec (selenocysteine) tRNA synthase	1.02467
NM_147156	SGMS1	sphingomyelin synthase 1	2.35211
NM_001136257,NM_001136258,NM_152621	SGMS2	sphingomyelin synthase 2	2.57138
NM_003901	SGPL1	sphingosine-1-phosphate lyase 1	-2.51078
NM_000199	SGSH	N-sulfoglucosamine sulfohydrolase	-1.22296
NM_001281786,NM_004169,NM_148918	SHMT1	serine hydroxymethyltransferase 1	1.19275
NM_001166356,NM_001166357,NM_001166358,NM_001166359,NM_005412,NR_029415,NR_029416,NR_029417,NR_048562	SHMT2	serine hydroxymethyltransferase 2	-1.34574
NM_013276	SHPK	sedoheptulokinase	-1.74222
NM_001321196,NM_012254	SLC27A5	solute carrier family 27 member 5	-2.17973
NM_001190992,NM_004733	SLC33A1	solute carrier family 33 member 1	1.16515
NM_001270691,NM_175839,NM_175840,NM_175841,NM_175842	SMOX	spermine oxidase	41.6642
NM_000543,NM_001007593,NM_001318087,NM_001318088,NR_027400,NR_134502	SMPD1	sphingomyelin phosphodiesterase 1	2.1754
NM_003080	SMPD2	sphingomyelin phosphodiesterase 2	-4.01719
NM_018667	SMPD3	sphingomyelin phosphodiesterase 3	-3.23742
NM_001171083,NM_017751,NM_017951,NR_033230,NR_033231,NR_033232	SMPD4	sphingomyelin phosphodiesterase 4	1.05207
NM_001258423,NM_004595	SMS	spermine synthase	1.62342
NM_003104,NR_034039	SORD	sorbitol dehydrogenase	-1.12223
NM_001142601,NM_001142602,NM_021972,NM_182965	SPHK1	sphingosine kinase 1	-2.6725
NM_001204158,NM_001204159,NM_001204160,NM_001243876,NM_020126	SPHK2	sphingosine kinase 2	1.65591
NM_003124	SPR	sepiapterin reductase (7,8-dihydrobiopterin:NADP+ oxidoreductase)	-1.10468
NM_001281303,NM_006415,NM_178324	SPTLC1	serine palmitoyltransferase long chain base subunit 1	-1.07652
NM_004863	SPTLC2	serine palmitoyltransferase long chain base subunit 2	-2.32305
NM_003129	SQLE	squalene epoxidase	-3.92902
NM_001271213,NM_021199	SQOR	sulfide quinone oxidoreductase	2.92093
NM_003132	SRM	spermidine synthase	1.50446
NM_001304803,NM_021947	SRR	serine racemase	1.5618
NM_001199760	ST20-MTHFS	ST20-MTHFS readthrough	-1.30709
NM_003033,NM_173344	ST3GAL1	ST3 beta-galactoside alpha-2,3-sialyltransferase 1	-3.03286
NM_006927	ST3GAL2	ST3 beta-galactoside alpha-2,3-sialyltransferase 2	19.9123
NM_001270459,NM_001270460,NM_001270461,NM_001270462,NM_001270463,NM_001270464,NM_001270465,NM_001270466,NM_001350619,NM_001350620,NM_001350621,NM_006279,NM_174963,NM_174964,NM_174965,NM_174966,NM_174967,NM_174968,NM_174969,NM_174970,NM_174971,NR_073016,NR_073017,NR_073018,NR_073019,NR_073020,NR_073021,NR_073023,NR_146867	ST3GAL3	ST3 beta-galactoside alpha-2,3-sialyltransferase 3	2.43717
NM_001254757,NM_001254758,NM_001254759,NM_001348396,NM_001348397,NM_001348398,NM_001348399,NM_001348400,NM_006278,NR_145671	ST3GAL4	ST3 beta-galactoside alpha-2,3-sialyltransferase 4	1.51393
NM_001042437,NM_003896	ST3GAL5	ST3 beta-galactoside alpha-2,3-sialyltransferase 5	-13.9149
NM_003032,NM_173216,NM_173217	ST6GAL1	ST6 beta-galactoside alpha-2,6-sialyltransferase 1	4.33112
NM_175039,NM_175040	ST6GALNAC4	ST6 N-acetylgalactosaminide alpha-2,6-sialyltransferase 4	5.95663
NM_001286999,NM_001287000,NM_001287001,NM_001287002,NM_001287003,NM_013443,NR_104629	ST6GALNAC6	ST6 N-acetylgalactosaminide alpha-2,6-sialyltransferase 6	1.12805
NM_001278503,NM_001278504,NM_152713	STT3A	STT3A, catalytic subunit of the oligosaccharyltransferase complex	-2.01553
NM_178862	STT3B	STT3B, catalytic subunit of the oligosaccharyltransferase complex	1.98905
NM_003850	SUCLA2	succinate-CoA ligase ADP-forming beta subunit	1.18768
NM_003849	SUCLG1	succinate-CoA ligase alpha subunit	1.00742
NM_001177599,NM_003848	SUCLG2	succinate-CoA ligase GDP-forming beta subunit	-1.64953
NM_000456,NM_001032386,NM_001032387	SUOX	sulfite oxidase	-1.14819
NM_001160302,NM_001160306,NM_003895,NM_203446	SYNJ1	synaptojanin 1	1.04142
NM_001178088,NM_003898	SYNJ2	synaptojanin 2	1.3102
NM_006755	TALDO1	transaldolase 1	2.67385
NM_001351059,NM_006019,NM_006053	TCIRG1	T-cell immune regulator 1, ATPase H+ transporting V0 subunit a3	2.30049	OXPHOS-related gene
NM_001321170,NM_138501,NR_038103,NR_038104	TECR	trans-2,3-enoyl-CoA reductase	1.34931
NM_001304430,NM_014305,NR_130731,NR_130732	TGDS	TDP-glucose 4,6-dehydratase	-1.53943
NM_001126339,NM_001256062,NM_001256321,NM_001256322,NM_001256323,NM_024328,NR_023314,NR_046051,NR_046052	THTPA	thiamine triphosphatase	1.38647
NM_020375	TIGAR	TP53 induced glycolysis regulatory phosphatase	-1.71478
NM_001346663,NM_003258	TK1	thymidine kinase 1	-1.10819
NM_001042452,NM_001042453,NM_016542	STK26	serine/threonine kinase 26	1.65087
NM_001351976,NM_001351977,NM_001351978,NM_001351979,NM_001351980,NM_015533	TKFC	triokinase and FMN cyclase	-2.45501
NM_001064,NM_001135055,NM_001258028,NR_047580	TKT	transketolase	3.07656
NM_001277233,NM_003273,NR_102367	TM7SF2	transmembrane 7 superfamily member 2	-5.71493
NM_000365,NM_001159287,NM_001258026	TPI1	triosephosphate isomerase 1	-1.16651
NM_001142593,NM_001142594,NM_014216	ITPK1	inositol-tetrakisphosphate 1-kinase	1.01053
NM_015049	TRAK2	trafficking kinesin protein 2	-2.78444
NM_001312691,NM_001312692,NM_017646,NR_132401,NR_132402,NR_132403,NR_132404,NR_132405,NR_132406,NR_132407,NR_132408,NR_132409,NR_132410,NR_132412,NR_132413,NR_132414,NR_132415	TRIT1	tRNA isopentenyltransferase 1	1.00317
NM_139246	TSTD2	thiosulfate sulfurtransferase like domain containing 2	-1.63706
NM_001317783,NM_003313	TSTA3	tissue specific transplantation antigen P35B	-2.0768
NM_006765,NM_178234	TUSC3	tumor suppressor candidate 3	-77.9352
NM_015913,NR_046405,NR_046406	TXNDC12	thioredoxin domain containing 12	1.14794
NM_001113755,NM_001113756,NM_001257988,NM_001257989,NM_001953	TYMP	thymidine phosphorylase	5.30681
NM_001071	TYMS	thymidylate synthetase	1.40636
NM_001324113,NM_001324114,NM_001324115,NM_001324116,NM_001324117,NM_003115	UAP1	UDP-N-acetylglucosamine pyrophosphorylase 1	1.5071
NM_207309	UAP1L1	UDP-N-acetylglucosamine pyrophosphorylase 1 like 1	1.39994
NM_001135954,NM_001261450,NM_001261451,NM_001318519,NM_031432,NR_134666,NR_134667	UCK1	uridine-cytidine kinase 1	-1.29687
NM_012474	UCK2	uridine-cytidine kinase 2	1.64837
NM_001193379,NM_017859,NR_126526	UCKL1	uridine-cytidine kinase 1 like 1	-1.25835
NM_003358	UGCG	UDP-glucose ceramide glucosyltransferase	-2.34619
NM_001184700,NM_001184701,NM_003359	UGDH	UDP-glucose 6-dehydrogenase	-2.18417
NM_001001521,NM_006759	UGP2	UDP-glucose pyrophosphorylase 2	2.25668
NM_019093	UGT1A3	UDP glucuronosyltransferase family 1 member A3	-29.648
NM_001072,NM_205862	UGT1A6	UDP glucuronosyltransferase family 1 member A6	-1663.21
NM_019077	UGT1A7	UDP glucuronosyltransferase family 1 member A7	2.91078
NM_000373,NR_033434,NR_033437	UMPS	uridine monophosphate synthetase	-1.29342
NM_001287426,NM_001287428,NM_001287429,NM_001287430,NM_003364,NR_109837	UPP1	uridine phosphorylase 1	10.8675
NM_001307944,NM_145052,NR_030774	UPRT	uracil phosphoribosyltransferase homolog	-1.08865
NM_001003684,NM_013387	UQCR10	ubiquinol-cytochrome c reductase, complex III subunit X	-1.39789	OXPHOS-related gene
NM_006830	UQCR11	ubiquinol-cytochrome c reductase, complex III subunit XI	-1.02242	OXPHOS-related gene
NM_001199975,NM_001254752,NM_006294,NR_045639	UQCRB	ubiquinol-cytochrome c reductase binding protein	-1.31754	OXPHOS-related gene
NM_003365	UQCRC1	ubiquinol-cytochrome c reductase core protein I	1.31529	OXPHOS-related gene
NM_003366	UQCRC2	ubiquinol-cytochrome c reductase core protein II	-1.93805	OXPHOS-related gene
NM_006003	UQCRFS1	ubiquinol-cytochrome c reductase, Rieske iron-sulfur polypeptide 1	-1.73581	OXPHOS-related gene
NM_001297565,NM_001297566,NM_006004	UQCRH	ubiquinol-cytochrome c reductase hinge protein	-1.57312	OXPHOS-related gene
NM_001089591	UQCRHL	ubiquinol-cytochrome c reductase hinge protein like	-1.42006	OXPHOS-related gene
NM_014402	UQCRQ	ubiquinol-cytochrome c reductase complex III subunit VII	1.22491	OXPHOS-related gene
NM_000374,NR_036510	UROD	uroporphyrinogen decarboxylase	2.9845
NM_000375,NM_001324036,NM_001324037,NM_001324038,NM_001324039,NR_136675,NR_136676,NR_136677,NR_136678	UROS	uroporphyrinogen III synthase	2.05943
NM_001253875,NM_001253876,NM_025076,NR_045607	UXS1	UDP-glucuronate decarboxylase 1	1.68417
NM_001311311,NM_024006,NM_206824	VKORC1	vitamin K epoxide reductase complex subunit 1	2.29555
NM_001284342,NM_173517	VKORC1L1	vitamin K epoxide reductase complex subunit 1 like 1	-1.96891
NM_001349178,NM_001349179,NM_001349180,NM_005108,NR_146068	XYLB	xylulokinase	1.25857
NM_022167,NR_110010	XYLT2	xylosyltransferase 2	-1.37072
NM_004548	NDUFB10	NADH:ubiquinone oxidoreductase subunit B10	-1.70301	OXPHOS-related gene
NM_001184986,NM_001184987,NM_001184988,NM_001184989,NM_001184990,NM_001184991,NM_002494	NDUFC1	NADH:ubiquinone oxidoreductase subunit C1	-1.0882	OXPHOS-related gene
NM_024407	NDUFS7	NADH:ubiquinone oxidoreductase core subunit S7	1.12264	OXPHOS-related gene
NM_006903,NM_176866,NM_176867,NM_176869	PPA2	pyrophosphatase (inorganic) 2	-1.20195	OXPHOS-related gene
NM_021129	PPA1	pyrophosphatase (inorganic) 1	-1.16952	OXPHOS-related gene
NM_001167880,NM_001318331,NM_001318332,NM_022126	LHPP	phospholysine phosphohistidine inorganic pyrophosphate phosphatase	1.52107	OXPHOS-related gene
NM_001170543,NM_001170544,NM_138575	PGAM5	PGAM family member 5, mitochondrial serine/threonine protein phosphatase	-1.82801	Glycolysis-related gene
NM_001034173,NR_027752	ALDH1L2	aldehyde dehydrogenase 1 family member L2	10.9275	Glycolysis-related gene

## Sheet: Sheet2
Metabolism-related gene
Ordinal number	Transcript_ID	Gene_Symbol	Description	MCF-7SC/MCF-7.fc	Gene-function
1	NM_001252675,NM_001252676,NM_001252677,NM_032501	ACSS1	acyl-CoA synthetase short-chain family member 1	-115.762	Glycolysis-related gene
2	NM_001076552,NM_001242393,NM_018677	ACSS2	acyl-CoA synthetase short-chain family member 2	1.43577	Glycolysis-related gene
3	NM_000693,NM_001293815	ALDH1A3	aldehyde dehydrogenase 1 family member A3	3.96821	Glycolysis-related gene
4	NM_000692	ALDH1B1	aldehyde dehydrogenase 1 family member B1	1.22749	Glycolysis-related gene
5	NM_000690,NM_001204889	ALDH2	aldehyde dehydrogenase 2 family (mitochondrial)	1661.55	Glycolysis-related gene
6	NM_000691,NM_001135167,NM_001135168,NM_001330150	ALDH3A1	aldehyde dehydrogenase 3 family member A1	801.183	Glycolysis-related gene
7	NM_000382,NM_001031806	ALDH3A2	aldehyde dehydrogenase 3 family member A2	1.44231	Glycolysis-related gene
8	NM_000694,NM_001030010,NM_001161473,NM_001290058,NM_001290059	ALDH3B1	aldehyde dehydrogenase 3 family member B1	64.7068	Glycolysis-related gene
9	NM_001182,NM_001201377,NM_001202404	ALDH7A1	aldehyde dehydrogenase 7 family member A1	-1.17851	Glycolysis-related gene
10	NM_000696	ALDH9A1	aldehyde dehydrogenase 9 family member A1	1.90262	Glycolysis-related gene
11	NM_000034,NM_001127617,NM_001243177,NM_184041,NM_184043	ALDOA	aldolase, fructose-bisphosphate A	1.25432	Glycolysis-related gene
12	NM_005165	ALDOC	aldolase, fructose-bisphosphate C	3.02754	Glycolysis-related gene
13	NM_001293085,NM_001724,NM_199186	BPGM	bisphosphoglycerate mutase	2.30186	Glycolysis-related gene
14	NM_000507,NM_001127628	FBP1	fructose-bisphosphatase 1	-132.031	Glycolysis-related gene
15	NM_138801	GALM	galactose mutarotase	13.891	Glycolysis-related gene
16	NM_001256799,NM_001289745,NM_001289746,NM_002046	GAPDH	glyceraldehyde-3-phosphate dehydrogenase	2.20646	Glycolysis-related gene
17	NM_000188,NM_001322364,NM_001322365,NM_001322366,NM_001322367,NM_033496,NM_033497,NM_033498,NM_033500	HK1	hexokinase 1	-9.98333	Glycolysis-related gene
18	NM_000189	HK2	hexokinase 2	-1.88319	Glycolysis-related gene
19	NM_001135239,NM_001165414,NM_001165415,NM_001165416,NM_005566,NR_028500	LDHA	lactate dehydrogenase A	2.51618	Glycolysis-related gene
20	NM_001018073,NM_001291556,NM_001308054,NM_004563	PCK2	phosphoenolpyruvate carboxykinase 2, mitochondrial	-2.02856	Glycolysis-related gene
21	NM_001317079,NM_002629	PGAM1	phosphoglycerate mutase 1	1.39367	Glycolysis-related gene
22	NM_001029891	PGAM4	phosphoglycerate mutase family member 4	1.32835	Glycolysis-related gene
23	NM_001172818,NM_001172819,NM_002633	PGM1	phosphoglucomutase 1	10.2568	Glycolysis-related gene
24	NM_018290	PGM2	phosphoglucomutase 2	-2.13769	Glycolysis-related gene
25	NM_001170543,NM_001170544,NM_138575	PGAM5	PGAM family member 5, mitochondrial serine/threonine protein phosphatase	-1.82801	Glycolysis-related gene
26	NM_001034173,NR_027752	ALDH1L2	aldehyde dehydrogenase 1 family member L2	10.9275	Glycolysis-related gene
27	NM_001183	ATP6AP1	ATPase H+ transporting accessory protein 1	1.13325	OXPHOS-related gene
28	NM_001130020,NM_001130021,NM_005177	ATP6V0A1	ATPase H+ transporting V0 subunit a1	1.8042	OXPHOS-related gene
29	NM_012463	ATP6V0A2	ATPase H+ transporting V0 subunit a2	-1.63069	OXPHOS-related gene
30	NM_020632,NM_130840,NM_130841	ATP6V0A4	ATPase H+ transporting V0 subunit a4	-1.72718	OXPHOS-related gene
31	NM_001039457,NM_001294333,NM_004047	ATP6V0B	ATPase H+ transporting V0 subunit b	1.20798	OXPHOS-related gene
32	NM_001198569,NM_001694	ATP6V0C	ATPase H+ transporting V0 subunit c	1.30626	OXPHOS-related gene
33	NM_004691	ATP6V0D1	ATPase H+ transporting V0 subunit d1	-1.08468	OXPHOS-related gene
34	NM_003945	ATP6V0E1	ATPase H+ transporting V0 subunit e1	1.83909	OXPHOS-related gene
35	NM_001100592,NM_001289990,NM_145230,NR_110612	ATP6V0E2	ATPase H+ transporting V0 subunit e2	-4.39386	OXPHOS-related gene
36	NM_001690	ATP6V1A	ATPase H+ transporting V1 subunit A	1.19362	OXPHOS-related gene
37	NM_001693	ATP6V1B2	ATPase H+ transporting V1 subunit B2	1.25777	OXPHOS-related gene
38	NM_001695	ATP6V1C1	ATPase H+ transporting V1 subunit C1	-1.33501	OXPHOS-related gene
39	NM_001039362,NM_144583	ATP6V1C2	ATPase H+ transporting V1 subunit C2	-4.32779	OXPHOS-related gene
40	NM_015994	ATP6V1D	ATPase H+ transporting V1 subunit D	1.47999	OXPHOS-related gene
41	NM_001039366,NM_001039367,NM_001696	ATP6V1E1	ATPase H+ transporting V1 subunit E1	1.34842	OXPHOS-related gene
42	NM_001318063	ATP6V1E2	ATPase H+ transporting V1 subunit E2	1.43353	OXPHOS-related gene
43	NM_001198909,NM_004231	ATP6V1F	ATPase H+ transporting V1 subunit F	1.01039	OXPHOS-related gene
44	NM_004888	ATP6V1G1	ATPase H+ transporting V1 subunit G1	1.35509	OXPHOS-related gene
45	NM_001204078,NM_130463,NM_138282	ATP6V1G2	ATPase H+ transporting V1 subunit G2	3.14527	OXPHOS-related gene
46	NM_015941,NM_213619,NM_213620	ATP6V1H	ATPase H+ transporting V1 subunit H	-1.36327	OXPHOS-related gene
47	NM_001303	COX10	COX10, heme A:farnesyltransferase cytochrome c oxidase assembly factor	1.02929	OXPHOS-related gene
48	NM_001162861,NM_001162862,NM_001321518,NM_004375,NR_027941,NR_027942,NR_135677	COX11	COX11, cytochrome c oxidase copper chaperone	1.02397	OXPHOS-related gene
49	NM_001320974,NM_001320975,NM_001320976,NM_004376,NM_078470	COX15	COX15, cytochrome c oxidase assembly homolog	-1.82419	OXPHOS-related gene
50	NM_005694	COX17	COX17, cytochrome c oxidase copper chaperone	-1.36804	OXPHOS-related gene
51	NM_001318786,NM_001318788,NM_001318794,NM_001318797,NM_001318802,NM_001861	COX4I1	cytochrome c oxidase subunit 4I1	1.23134	OXPHOS-related gene
52	NM_004255	COX5A	cytochrome c oxidase subunit 5A	1.22702	OXPHOS-related gene
53	NM_001862	COX5B	cytochrome c oxidase subunit 5B	1.00997	OXPHOS-related gene
54	NM_004373	COX6A1	cytochrome c oxidase subunit 6A1	-1.50116	OXPHOS-related gene
55	NM_001863	COX6B1	cytochrome c oxidase subunit 6B1	-1.16042	OXPHOS-related gene
56	NM_004374	COX6C	cytochrome c oxidase subunit 6C	-2.82837	OXPHOS-related gene
57	NM_001865,NR_029466	COX7A2	cytochrome c oxidase subunit 7A2	-1.1305	OXPHOS-related gene
58	NM_001319036,NM_001319037,NM_001319038,NM_001319040,NM_004718,NR_134947,NR_134948	COX7A2L	cytochrome c oxidase subunit 7A2 like	-1.71426	OXPHOS-related gene
59	NM_001866	COX7B	cytochrome c oxidase subunit 7B	1.6083	OXPHOS-related gene
60	NM_001867	COX7C	cytochrome c oxidase subunit 7C	1.03505	OXPHOS-related gene
61	NM_004074	COX8A	cytochrome c oxidase subunit 8A	-1.69714	OXPHOS-related gene
62	NM_001916	CYC1	cytochrome c1	1.05929	OXPHOS-related gene
63	NM_004541	NDUFA1	NADH:ubiquinone oxidoreductase subunit A1	1.58202	OXPHOS-related gene
64	NM_001322019,NM_001322020,NM_004544,NR_136155,NR_136156,NR_136157,NR_136158	NDUFA10	NADH:ubiquinone oxidoreductase subunit A10	-1.50329	OXPHOS-related gene
65	NM_001193375,NM_175614,NR_034166	NDUFA11	NADH:ubiquinone oxidoreductase subunit A11	1.4515	OXPHOS-related gene
66	NM_001258338,NM_018838	NDUFA12	NADH:ubiquinone oxidoreductase subunit A12	1.10343	OXPHOS-related gene
67	NM_015965	NDUFA13	NADH:ubiquinone oxidoreductase subunit A13	1.02586	OXPHOS-related gene
68	NM_001185012,NM_002488,NR_033697	NDUFA2	NADH:ubiquinone oxidoreductase subunit A2	-1.12991	OXPHOS-related gene
69	NM_004542	NDUFA3	NADH:ubiquinone oxidoreductase subunit A3	-1.39319	OXPHOS-related gene
70	NM_002489	NDUFA4	NDUFA4, mitochondrial complex associated	1.78321	OXPHOS-related gene
71	NM_001282419,NM_001282420,NM_001282421,NM_001282422,NM_001291304,NM_005000,NR_104168,NR_104169,NR_111925,NR_111926	NDUFA5	NADH:ubiquinone oxidoreductase subunit A5	-1.4927	OXPHOS-related gene
72	NM_002490	NDUFA6	NADH:ubiquinone oxidoreductase subunit A6	1.54052	OXPHOS-related gene
73	NM_005001,NR_135539	NDUFA7	NADH:ubiquinone oxidoreductase subunit A7	-1.03468	OXPHOS-related gene
74	NM_001318195,NM_014222	NDUFA8	NADH:ubiquinone oxidoreductase subunit A8	1.94764	OXPHOS-related gene
75	NM_005002	NDUFA9	NADH:ubiquinone oxidoreductase subunit A9	1.30998	OXPHOS-related gene
76	NM_005003	NDUFAB1	NADH:ubiquinone oxidoreductase subunit AB1	-1.67877	OXPHOS-related gene
77	NM_004545	NDUFB1	NADH:ubiquinone oxidoreductase subunit B1	1.00351	OXPHOS-related gene
78	NM_001135998,NM_019056	NDUFB11	NADH:ubiquinone oxidoreductase subunit B11	2.07135	OXPHOS-related gene
79	NM_004546	NDUFB2	NADH:ubiquinone oxidoreductase subunit B2	-1.4951	OXPHOS-related gene
80	NM_001257102,NM_002491	NDUFB3	NADH:ubiquinone oxidoreductase subunit B3	1.32135	OXPHOS-related gene
81	NM_001168331,NM_004547	NDUFB4	NADH:ubiquinone oxidoreductase subunit B4	1.73439	OXPHOS-related gene
82	NM_001199957,NM_001199958,NM_002492	NDUFB5	NADH:ubiquinone oxidoreductase subunit B5	-1.20666	OXPHOS-related gene
83	NM_001199987,NM_002493,NM_182739	NDUFB6	NADH:ubiquinone oxidoreductase subunit B6	1.19951	OXPHOS-related gene
84	NM_004146	NDUFB7	NADH:ubiquinone oxidoreductase subunit B7	-1.01909	OXPHOS-related gene
85	NM_001284367,NM_001284368,NM_005004	NDUFB8	NADH:ubiquinone oxidoreductase subunit B8	1.62621	OXPHOS-related gene
86	NM_001278645,NM_001278646,NM_001311168,NM_005005	NDUFB9	NADH:ubiquinone oxidoreductase subunit B9	-2.11385	OXPHOS-related gene
87	NM_001204054,NM_001204055,NM_004549	NDUFC2	NADH:ubiquinone oxidoreductase subunit C2	2.53863	OXPHOS-related gene
88	NM_001203260,NM_001203261,NM_001203262	NDUFC2-KCTD14	NDUFC2-KCTD14 readthrough	1.6047	OXPHOS-related gene
89	NM_001199981,NM_001199982,NM_001199983,NM_001199984,NM_005006	NDUFS1	NADH:ubiquinone oxidoreductase core subunit S1	-1.38244	OXPHOS-related gene
90	NM_001166159,NM_004550	NDUFS2	NADH:ubiquinone oxidoreductase core subunit S2	1.06915	OXPHOS-related gene
91	NM_004551	NDUFS3	NADH:ubiquinone oxidoreductase core subunit S3	-1.42839	OXPHOS-related gene
92	NM_001166102,NM_007103	NDUFV1	NADH:ubiquinone oxidoreductase core subunit V1	1.07453	OXPHOS-related gene
93	NM_001318051,NM_002495,NR_134473,NR_134474,NR_134475	NDUFS4	NADH:ubiquinone oxidoreductase subunit S4	-1.34253	OXPHOS-related gene
94	NM_001184979,NM_004552	NDUFS5	NADH:ubiquinone oxidoreductase subunit S5	1.27467	OXPHOS-related gene
95	NM_004553	NDUFS6	NADH:ubiquinone oxidoreductase subunit S6	1.91813	OXPHOS-related gene
96	NM_002496	NDUFS8	NADH:ubiquinone oxidoreductase core subunit S8	1.5316	OXPHOS-related gene
97	NM_021074	NDUFV2	NADH:ubiquinone oxidoreductase core subunit V2	1.15343	OXPHOS-related gene
98	NM_001001503,NM_021075	NDUFV3	NADH:ubiquinone oxidoreductase subunit V3	-1.42696	OXPHOS-related gene
99	NM_001294332,NM_001330758,NM_004168	SDHA	succinate dehydrogenase complex flavoprotein subunit A	1.76711	OXPHOS-related gene
100	NM_003000	SDHB	succinate dehydrogenase complex iron sulfur subunit B	1.73302	OXPHOS-related gene
101	NM_001035511,NM_001035512,NM_001035513,NM_001278172,NM_003001,NR_103459	SDHC	succinate dehydrogenase complex subunit C	1.30796	OXPHOS-related gene
102	NM_001276503,NM_001276504,NM_001276506,NM_003002,NR_077060	SDHD	succinate dehydrogenase complex subunit D	-2.35245	OXPHOS-related gene
103	NM_001351059,NM_006019,NM_006053	TCIRG1	T-cell immune regulator 1, ATPase H+ transporting V0 subunit a3	2.30049	OXPHOS-related gene
104	NM_001003684,NM_013387	UQCR10	ubiquinol-cytochrome c reductase, complex III subunit X	-1.39789	OXPHOS-related gene
105	NM_006830	UQCR11	ubiquinol-cytochrome c reductase, complex III subunit XI	-1.02242	OXPHOS-related gene
106	NM_001199975,NM_001254752,NM_006294,NR_045639	UQCRB	ubiquinol-cytochrome c reductase binding protein	-1.31754	OXPHOS-related gene
107	NM_003365	UQCRC1	ubiquinol-cytochrome c reductase core protein I	1.31529	OXPHOS-related gene
108	NM_003366	UQCRC2	ubiquinol-cytochrome c reductase core protein II	-1.93805	OXPHOS-related gene
109	NM_006003	UQCRFS1	ubiquinol-cytochrome c reductase, Rieske iron-sulfur polypeptide 1	-1.73581	OXPHOS-related gene
110	NM_001297565,NM_001297566,NM_006004	UQCRH	ubiquinol-cytochrome c reductase hinge protein	-1.57312	OXPHOS-related gene
111	NM_001089591	UQCRHL	ubiquinol-cytochrome c reductase hinge protein like	-1.42006	OXPHOS-related gene
112	NM_014402	UQCRQ	ubiquinol-cytochrome c reductase complex III subunit VII	1.22491	OXPHOS-related gene
113	NM_004548	NDUFB10	NADH:ubiquinone oxidoreductase subunit B10	-1.70301	OXPHOS-related gene
114	NM_001184986,NM_001184987,NM_001184988,NM_001184989,NM_001184990,NM_001184991,NM_002494	NDUFC1	NADH:ubiquinone oxidoreductase subunit C1	-1.0882	OXPHOS-related gene
115	NM_024407	NDUFS7	NADH:ubiquinone oxidoreductase core subunit S7	1.12264	OXPHOS-related gene
116	NM_006903,NM_176866,NM_176867,NM_176869	PPA2	pyrophosphatase (inorganic) 2	-1.20195	OXPHOS-related gene
117	NM_021129	PPA1	pyrophosphatase (inorganic) 1	-1.16952	OXPHOS-related gene
118	NM_001167880,NM_001318331,NM_001318332,NM_022126	LHPP	phospholysine phosphohistidine inorganic pyrophosphate phosphatase	1.52107	OXPHOS-related gene
119	NM_001319839,NM_001319840,NM_023928	AACS	acetoacetyl-CoA synthetase	-2.5398	Metabolism-related gene
120	NM_001286682,NM_001286683,NM_016228,NM_182662	AADAT	aminoadipate aminotransferase	-4.89345	Metabolism-related gene
121	NM_001088,NM_001166579,NR_110548	AANAT	aralkylamine N-acetyltransferase	2.19834	Metabolism-related gene
122	NM_005763	AASS	aminoadipate-semialdehyde synthase	1.36574	Metabolism-related gene
123	NM_001316331	ABHD14A-ACY1	ABHD14A-ACY1 readthrough	4.92672	Metabolism-related gene
124	NM_001130410,NM_001607,NR_024024	ACAA1	acetyl-CoA acyltransferase 1	-1.76789	Metabolism-related gene
125	NM_006111	ACAA2	acetyl-CoA acyltransferase 2	1.42701	Metabolism-related gene
126	NM_198834,NM_198836,NM_198837,NM_198838,NM_198839	ACACA	acetyl-CoA carboxylase alpha	-1.39705	Metabolism-related gene
127	NM_001093	ACACB	acetyl-CoA carboxylase beta	3.35549	Metabolism-related gene
128	NM_014384	ACAD8	acyl-CoA dehydrogenase family member 8	-1.59383	Metabolism-related gene
129	NM_000016,NM_001127328,NM_001286042,NM_001286043,NM_001286044	ACADM	acyl-CoA dehydrogenase, C-4 to C-12 straight chain	3.19476	Metabolism-related gene
130	NM_000017,NM_001302554	ACADS	acyl-CoA dehydrogenase, C-2 to C-3 short chain	-1.59595	Metabolism-related gene
131	NM_001330174,NM_001609	ACADSB	acyl-CoA dehydrogenase, short/branched chain	1.04517	Metabolism-related gene
132	NM_000018,NM_001033859,NM_001270447,NM_001270448	ACADVL	acyl-CoA dehydrogenase, very long chain	1.60412	Metabolism-related gene
133	NM_000019	ACAT1	acetyl-CoA acetyltransferase 1	-1.09347	Metabolism-related gene
134	NM_001303253,NM_005891	ACAT2	acetyl-CoA acetyltransferase 2	2.00185	Metabolism-related gene
135	NM_001010887	ACER2	alkaline ceramidase 2	-6.19121	Metabolism-related gene
136	NM_001096,NM_001303274,NM_001303275,NM_198830	ACLY	ATP citrate lyase	1.35734	Metabolism-related gene
137	NM_001278352,NM_002197	ACO1	aconitase 1	1.35316	Metabolism-related gene
138	NM_001098	ACO2	aconitase 2	1.75944	Metabolism-related gene
139	NM_001037161	ACOT1	acyl-CoA thioesterase 1	1.49505	Metabolism-related gene
140	NM_006821,NR_046028	ACOT2	acyl-CoA thioesterase 2	1.80739	Metabolism-related gene
141	NM_152331	ACOT4	acyl-CoA thioesterase 4	-4.08506	Metabolism-related gene
142	NM_005469	ACOT8	acyl-CoA thioesterase 8	-1.04799	Metabolism-related gene
143	NM_001185039,NM_004035,NM_007292	ACOX1	acyl-CoA oxidase 1	-2.61486	Metabolism-related gene
144	NM_001101667,NM_003501	ACOX3	acyl-CoA oxidase 3, pristanoyl	-2.70227	Metabolism-related gene
145	NM_001040649,NM_004300,NM_007099,NR_024080	ACP1	acid phosphatase 1, soluble	-1.57783	Metabolism-related gene
146	NM_001302489,NM_001302490,NM_001302491,NM_001302492,NM_001610	ACP2	acid phosphatase 2, lysosomal	-1.12438	Metabolism-related gene
147	NM_001127214,NM_001243279,NM_001284316,NM_174917,NR_045667,NR_104293,NR_147928,NR_147929	ACSF3	acyl-CoA synthetase family member 3	1.89755	Metabolism-related gene
148	NM_001286708,NM_001286710,NM_001286711,NM_001286712,NM_001995	ACSL1	acyl-CoA synthetase long-chain family member 1	-7.86242	Metabolism-related gene
149	NM_004457,NM_203372	ACSL3	acyl-CoA synthetase long-chain family member 3	1.05699	Metabolism-related gene
150	NM_001318509,NM_001318510,NM_004458,NM_022977	ACSL4	acyl-CoA synthetase long-chain family member 4	45.886	Metabolism-related gene
151	NM_005622,NM_202000	ACSM3	acyl-CoA synthetase medium-chain family member 3	-3.49865	Metabolism-related gene
152	NM_000666,NM_001198895,NM_001198896,NM_001198897,NM_001198898	ACY1	aminoacylase 1	-2.12729	Metabolism-related gene
153	NM_001107,NM_001302616,NM_001302617,NR_126393,NR_126394,NR_126395	ACYP1	acylphosphatase 1	1.36859	Metabolism-related gene
154	NM_001320586,NM_001320587,NM_001320588,NM_001320589,NM_001320590,NM_138448	ACYP2	acylphosphatase 2	-1.38673	Metabolism-related gene
155	NM_000022,NM_001322050,NM_001322051,NR_136160	ADA	adenosine deaminase	9.04087	Metabolism-related gene
156	NM_001320613,NM_004036	ADCY3	adenylate cyclase 3	1.10198	Metabolism-related gene
157	NM_015270	ADCY6	adenylate cyclase 6	-1.07408	Metabolism-related gene
158	NM_001114,NM_001286057	ADCY7	adenylate cyclase 7	12.9242	Metabolism-related gene
159	NM_001116	ADCY9	adenylate cyclase 9	1.63851	Metabolism-related gene
160	NM_000671	ADH5	alcohol dehydrogenase 5 (class III), chi polypeptide	1.44073	Metabolism-related gene
161	NM_001306077,NM_018269	ADI1	acireductone dioxygenase 1	-1.16646	Metabolism-related gene
162	NM_001123,NM_001202449,NM_001202450,NM_006721	ADK	adenosine kinase	1.23817	Metabolism-related gene
163	NM_032804	ADO	2-aminoethanethiol dioxygenase	-1.0496	Metabolism-related gene
164	NM_031284,NR_023318,NR_023319	ADPGK	ADP dependent glucokinase	1.16147	Metabolism-related gene
165	NM_020233	ADPRM	ADP-ribose/CDP-alcohol diphosphatase, manganese dependent	2.42309	Metabolism-related gene
166	NM_000026,NM_001123378,NM_001317923,NR_134256	ADSL	adenylosuccinate lyase	3.13565	Metabolism-related gene
167	NM_001010982,NM_001145526,NR_027083	AFMID	arylformamidase	1.07622	Metabolism-related gene
168	NM_018238	AGK	acylglycerol kinase	-1.24149	Metabolism-related gene
169	NM_000028,NM_000642,NM_000643,NM_000644,NM_000646	AGL	amylo-alpha-1, 6-glucosidase, 4-alpha-glucanotransferase	1.90306	Metabolism-related gene
170	NM_024758	AGMAT	agmatinase	2.28927	Metabolism-related gene
171	NM_006411,NM_032741	AGPAT1	1-acylglycerol-3-phosphate O-acyltransferase 1	2.00071	Metabolism-related gene
172	NM_001012727,NM_006412	AGPAT2	1-acylglycerol-3-phosphate O-acyltransferase 2	-1.23287	Metabolism-related gene
173	NM_001037553,NM_020132	AGPAT3	1-acylglycerol-3-phosphate O-acyltransferase 3	-1.6128	Metabolism-related gene
174	NM_018361	AGPAT5	1-acylglycerol-3-phosphate O-acyltransferase 5	-2.4353	Metabolism-related gene
175	NM_000687,NM_001161766,NM_001322084,NM_001322085,NM_001322086	AHCY	adenosylhomocysteinase	-1.24179	Metabolism-related gene
176	NM_001242673,NM_001242674,NM_001242675,NM_001242676,NM_006621	AHCYL1	adenosylhomocysteinase like 1	1.38212	Metabolism-related gene
177	NM_001130720,NM_001130722,NM_001130723,NM_015328	AHCYL2	adenosylhomocysteinase like 2	-1.2276	Metabolism-related gene
178	NM_000476,NM_001318121,NM_001318122	AK1	adenylate kinase 1	2.84236	Metabolism-related gene
179	NM_001199199,NM_001319139,NM_001319140,NM_001319141,NM_001319142,NM_001319143,NM_001625,NM_013411,NR_134976	AK2	adenylate kinase 2	1.25537	Metabolism-related gene
180	NM_001005353,NM_001330616,NM_013410,NM_203464	AK4	adenylate kinase 4	-2.25157	Metabolism-related gene
181	NM_001015891,NM_016283	AK6	adenylate kinase 6	-1.33525	Metabolism-related gene
182	NM_001317958,NM_001317959,NM_152572	AK8	adenylate kinase 8	-2.13132	Metabolism-related gene
183	NM_001145128,NM_001329602,NM_001329603,NM_145025,NR_138057	AK9	adenylate kinase 9	-1.19334	Metabolism-related gene
184	NM_001202413,NM_001202414,NM_006066,NM_153326	AKR1A1	aldo-keto reductase family 1 member A1	-1.11437	Metabolism-related gene
185	NM_020299	AKR1B10	aldo-keto reductase family 1 member B10	20.4874	Metabolism-related gene
186	NM_001253908,NM_001253909,NM_003739	AKR1C3	aldo-keto reductase family 1 member C3	305.503	Metabolism-related gene
187	NM_000031,NM_001003945,NM_001317745	ALAD	aminolevulinate dehydratase	-1.50954	Metabolism-related gene
188	NM_000688,NM_001304443,NM_001304444,NM_199166	ALAS1	5'-aminolevulinate synthase 1	3.04366	Metabolism-related gene
189	NM_001017423,NM_001323412,NM_001323413,NM_001323414,NM_001323415,NM_001323416,NM_001323417,NM_001323418,NM_001323419,NM_002860	ALDH18A1	aldehyde dehydrogenase 18 family member A1	-1.14189	Metabolism-related gene
190	NM_001161504,NM_001319218,NM_003748,NM_170726	ALDH4A1	aldehyde dehydrogenase 4 family member A1	-4.33078	Metabolism-related gene
191	NM_001080,NM_170740	ALDH5A1	aldehyde dehydrogenase 5 family member A1	1.35219	Metabolism-related gene
192	NM_001278593,NM_001278594,NM_005589	ALDH6A1	aldehyde dehydrogenase 6 family member A1	-1.67682	Metabolism-related gene
193	NM_001330504,NM_019109	ALG1	ALG1, chitobiosyldiphosphodolichol beta-mannosyltransferase	1.62137	Metabolism-related gene
194	NM_032834	ALG10	ALG10, alpha-1,2-glucosyltransferase	1.1506	Metabolism-related gene
195	NM_001013620,NM_001308340	ALG10B	ALG10B, alpha-1,2-glucosyltransferase	5.80013	Metabolism-related gene
196	NM_001004127,NR_036571	ALG11	ALG11, alpha-1,2-mannosyltransferase	-1.51989	Metabolism-related gene
197	NM_024105	ALG12	ALG12, alpha-1,6-mannosyltransferase	1.31621	Metabolism-related gene
198	NM_001039210,NM_001099922,NM_001168385,NM_001257230,NM_001257231,NM_001257234,NM_001257235,NM_001257237,NM_001257239,NM_001257240,NM_001257241,NM_001324290,NM_001324291,NM_001324292,NM_001324293,NM_001324294,NM_018466,NR_033125,NR_136735	ALG13	ALG13, UDP-N-acetylglucosaminyltransferase subunit	-1.70426	Metabolism-related gene
199	NM_001305242,NM_144988,NR_131032	ALG14	ALG14, UDP-N-acetylglucosaminyltransferase subunit	1.94389	Metabolism-related gene
200	NM_033087,NR_024532	ALG2	ALG2, alpha-1,3/1,6-mannosyltransferase	-1.0711	Metabolism-related gene
201	NM_001006941,NM_005787,NR_024533,NR_024534	ALG3	ALG3, alpha-1,3- mannosyltransferase	3.30252	Metabolism-related gene
202	NM_001142364,NM_013338	ALG5	ALG5, dolichyl-phosphate beta-glucosyltransferase	-1.33301	Metabolism-related gene
203	NM_013339	ALG6	ALG6, alpha-1,3-glucosyltransferase	1.02496	Metabolism-related gene
204	NM_001007027,NM_024079	ALG8	ALG8, alpha-1,3-glucosyltransferase	1.337	Metabolism-related gene
205	NM_001077690,NM_001077691,NM_001077692,NM_024740	ALG9	ALG9, alpha-1,2-mannosyltransferase	-1.26598	Metabolism-related gene
206	NM_001140	ALOX15	arachidonate 15-lipoxygenase	-148.806	Metabolism-related gene
207	NM_001167595,NM_014324,NM_203382	AMACR	alpha-methylacyl-CoA racemase	-1.21061	Metabolism-related gene
208	NM_001287214,NM_001287215,NM_001287216,NM_001634,NR_109768	AMD1	adenosylmethionine decarboxylase 1	-1.56316	Metabolism-related gene
209	NM_001145815,NM_001330449,NM_015944	AMDHD2	amidohydrolase domain containing 2	-1.21775	Metabolism-related gene
210	NM_001257360,NM_001257361,NM_001308170,NM_004037,NM_139156,NM_203404	AMPD2	adenosine monophosphate deaminase 2	1.10772	Metabolism-related gene
211	NM_000480,NM_001025389,NM_001025390,NM_001172430,NM_001172431	AMPD3	adenosine monophosphate deaminase 3	1.20222	Metabolism-related gene
212	NM_000481,NM_001164710,NM_001164711,NM_001164712,NR_028435	AMT	aminomethyltransferase	7.68915	Metabolism-related gene
213	NM_020978	AMY2B	amylase, alpha 2B (pancreatic)	18.7703	Metabolism-related gene
214	NM_001158,NM_009590	AOC2	amine oxidase, copper containing 2	6.12424	Metabolism-related gene
215	NM_001277731,NM_001277732,NM_003734,NR_102422	AOC3	amine oxidase, copper containing 3	12.1323	Metabolism-related gene
216	NM_001159	AOX1	aldehyde oxidase 1	25.6196	Metabolism-related gene
217	NM_015957	APIP	APAF1 interacting protein	-4.48386	Metabolism-related gene
218	NM_000485,NM_001030018	APRT	adenine phosphoribosyltransferase	-1.64587	Metabolism-related gene
219	NM_001172	ARG2	arginase 2	-3.0434	Metabolism-related gene
220	NM_000046,NM_198709	ARSB	arylsulfatase B	-1.00038	Metabolism-related gene
221	NM_001127505,NM_004315,NM_177924	ASAH1	N-acylsphingosine amidohydrolase 1	1.0699	Metabolism-related gene
222	NM_000048,NM_001024943,NM_001024944,NM_001024946	ASL	argininosuccinate lyase	-2.2325	Metabolism-related gene
223	NM_001178075,NM_001178076,NM_001178077,NM_001673,NM_133436,NM_183356	ASNS	asparagine synthetase (glutamine-hydrolyzing)	-5.08563	Metabolism-related gene
224	NM_000050,NM_054012	ASS1	argininosuccinate synthase 1	-1.26009	Metabolism-related gene
225	NM_004044	ATIC	5-aminoimidazole-4-carboxamide ribonucleotide formyltransferase/IMP cyclohydrolase	-1.59646	Metabolism-related gene
226	NM_001306190,NM_001351431,NM_001351432,NM_001351433,NM_001698	AUH	AU RNA binding methylglutaconyl-CoA hydratase	1.58463	Metabolism-related gene
227	NM_001277155,NM_152490	B3GALNT2	beta-1,3-N-acetylgalactosaminyltransferase 2	-1.0929	Metabolism-related gene
228	NM_003782	B3GALT4	beta-1,3-galactosyltransferase 4	2.27445	Metabolism-related gene
229	NM_080605	B3GALT6	beta-1,3-galactosyltransferase 6	1.08679	Metabolism-related gene
230	NM_001288721,NM_001288722,NM_001288723,NM_012200,NR_109991	B3GAT3	beta-1,3-glucuronyltransferase 3	-1.34689	Metabolism-related gene
231	NM_001319075,NM_006577	B3GNT2	UDP-GlcNAc:betaGal beta-1,3-N-acetylglucosaminyltransferase 2	1.09552	Metabolism-related gene
232	NM_014256	B3GNT3	UDP-GlcNAc:betaGal beta-1,3-N-acetylglucosaminyltransferase 3	-12.063	Metabolism-related gene
233	NM_001330492,NM_030765	B3GNT4	UDP-GlcNAc:betaGal beta-1,3-N-acetylglucosaminyltransferase 4	-2.48495	Metabolism-related gene
234	NM_032047	B3GNT5	UDP-GlcNAc:betaGal beta-1,3-N-acetylglucosaminyltransferase 5	1.14714	Metabolism-related gene
235	NM_001276468,NM_001276469,NM_001478	B4GALNT1	beta-1,4-N-acetyl-galactosaminyltransferase 1	-1.24634	Metabolism-related gene
236	NM_178537	B4GALNT4	beta-1,4-N-acetyl-galactosaminyltransferase 4	-1.28527	Metabolism-related gene
237	NM_001497	B4GALT1	beta-1,4-galactosyltransferase 1	4.99012	Metabolism-related gene
238	NM_001005417,NM_003780,NM_030587	B4GALT2	beta-1,4-galactosyltransferase 2	-1.13089	Metabolism-related gene
239	NM_001199873,NM_001199874,NM_003779	B4GALT3	beta-1,4-galactosyltransferase 3	1.05737	Metabolism-related gene
240	NM_003778,NM_212543	B4GALT4	beta-1,4-galactosyltransferase 4	1.21802	Metabolism-related gene
241	NM_004776	B4GALT5	beta-1,4-galactosyltransferase 5	-1.03274	Metabolism-related gene
242	NM_001330570,NM_004775	B4GALT6	beta-1,4-galactosyltransferase 6	-16.5119	Metabolism-related gene
243	NM_007255	B4GALT7	beta-1,4-galactosyltransferase 7	1.03008	Metabolism-related gene
244	NM_006876	B4GAT1	beta-1,4-glucuronyltransferase 1	1.45684	Metabolism-related gene
245	NM_001164773,NM_001190,NM_001284325	BCAT2	branched chain amino acid transaminase 2	1.09819	Metabolism-related gene
246	NM_000709,NM_001164783	BCKDHA	branched chain keto acid dehydrogenase E1, alpha polypeptide	-1.81835	Metabolism-related gene
247	NM_000056,NM_001318975,NM_183050,NR_134945	BCKDHB	branched chain keto acid dehydrogenase E1 subunit beta	-3.07007	Metabolism-related gene
248	NM_004051,NM_203314,NM_203315	BDH1	3-hydroxybutyrate dehydrogenase 1	-6.06819	Metabolism-related gene
249	NM_020139	BDH2	3-hydroxybutyrate dehydrogenase 2	4.64547	Metabolism-related gene
250	NM_000712,NM_001253823	BLVRA	biliverdin reductase A	1.22951	Metabolism-related gene
251	NM_000713	BLVRB	biliverdin reductase B	1.35468	Metabolism-related gene
252	NM_001286149,NM_001286150,NM_001286151,NM_006085	BPNT1	3'(2'), 5'-bisphosphate nucleotidase 1	-1.5692	Metabolism-related gene
253	NM_000060,NM_001281723,NM_001281724,NM_001281725,NM_001281726,NM_001323582	BTD	biotinidase	1.56028	Metabolism-related gene
254	NM_020156	C1GALT1	core 1 synthase, glycoprotein-N-acetylgalactosamine 3-beta-galactosyltransferase 1	21.7879	Metabolism-related gene
255	NM_001011551,NM_152692	C1GALT1C1	C1GALT1 specific chaperone 1	1.44667	Metabolism-related gene
256	NM_001218,NM_001293642,NM_206925,NR_135511	CA12	carbonic anhydrase 12	-60.2892	Metabolism-related gene
257	NM_007220	CA5B	carbonic anhydrase 5B	3.2958	Metabolism-related gene
258	NM_001306079,NM_004341	CAD	carbamoyl-phosphate synthetase 2, aspartate transcarbamylase, and dihydroorotase	-1.04227	Metabolism-related gene
259	NM_001159772,NM_001159773,NM_138793	CANT1	calcium activated nucleotidase 1	-1.95579	Metabolism-related gene
260	NM_001320497,NM_152420,NR_135282	CARNMT1	carnosine N-methyltransferase 1	-1.08823	Metabolism-related gene
261	NM_001166222,NM_020811	CARNS1	carnosine synthase 1	1.51882	Metabolism-related gene
262	NM_001752	CAT	catalase	-1.45223	Metabolism-related gene
263	NM_001286789,NM_001757	CBR1	carbonyl reductase 1	1.44779	Metabolism-related gene
264	NM_001236	CBR3	carbonyl reductase 3	-1.16022	Metabolism-related gene
265	NM_032783	CBR4	carbonyl reductase 4	-1.96573	Metabolism-related gene
266	NM_000071,NM_001178008,NM_001178009,NM_001320298,NM_001321072	CBS	cystathionine-beta-synthase	-5.5798	Metabolism-related gene
267	NM_001321073	CBSL	cystathionine-beta-synthase like	-6.14272	Metabolism-related gene
268	NM_001286585,NM_001286586,NM_006319	CDIPT	CDP-diacylglycerol--inositol 3-phosphatidyltransferase	-1.63359	Metabolism-related gene
269	NM_001263	CDS1	CDP-diacylglycerol synthase 1	-62.6669	Metabolism-related gene
270	NM_003818	CDS2	CDP-diacylglycerol synthase 2	1.52317	Metabolism-related gene
271	NM_001807	CEL	carboxyl ester lipase	-1.89942	Metabolism-related gene
272	NM_001007794,NM_001330743,NM_006090,NR_138483,NR_138484,NR_138485	CEPT1	choline/ethanolamine phosphotransferase 1	1.07181	Metabolism-related gene
273	NM_001290265,NM_021267,NM_198207	CERS1	ceramide synthase 1	2.15912	Metabolism-related gene
274	NM_022075,NM_181746	CERS2	ceramide synthase 2	-1.66763	Metabolism-related gene
275	NM_024552	CERS4	ceramide synthase 4	-11.2824	Metabolism-related gene
276	NM_001281731,NM_001331069,NM_001331070,NM_001331071,NM_001331072,NM_001331073,NM_147190,NR_104035,NR_138532,NR_138533,NR_138534,NR_138535,NR_138536	CERS5	ceramide synthase 5	1.48524	Metabolism-related gene
277	NM_001142776,NM_024111	CHAC1	ChaC glutathione specific gamma-glutamylcyclotransferase 1	2.24474	Metabolism-related gene
278	NM_001008708,NM_001346127	CHAC2	ChaC cation transport regulator homolog 2	1.00173	Metabolism-related gene
279	NM_018397	CHDH	choline dehydrogenase	-8.11145	Metabolism-related gene
280	NM_001277,NM_212469	CHKA	choline kinase alpha	1.04354	Metabolism-related gene
281	NM_005198	CHKB	choline kinase beta	1.45369	Metabolism-related gene
282	NM_001195731,NM_024536	CHPF	chondroitin polymerizing factor	-1.41186	Metabolism-related gene
283	NM_001284295,NM_019015	CHPF2	chondroitin polymerizing factor 2	2.05155	Metabolism-related gene
284	NM_020244	CHPT1	choline phosphotransferase 1	1.52867	Metabolism-related gene
285	NM_004854	CHST10	carbohydrate sulfotransferase 10	-3.37791	Metabolism-related gene
286	NM_014918	CHSY1	chondroitin sulfate synthase 1	-1.64473	Metabolism-related gene
287	NM_001823	CKB	creatine kinase B	20.5567	Metabolism-related gene
288	NM_001015001,NM_001321926,NM_001321927,NM_001321928,NM_001321929,NR_135856	CKMT1A	creatine kinase, mitochondrial 1A	-22.1587	Metabolism-related gene
289	NM_020990,NR_135748,NR_135749,NR_135750,NR_135751,NR_135752	CKMT1B	creatine kinase, mitochondrial 1B	-26.5703	Metabolism-related gene
290	NM_018686,NR_135117	CMAS	cytidine monophosphate N-acetylneuraminic acid synthetase	-1.18583	Metabolism-related gene
291	NM_138809	CMBL	carboxymethylenebutenolidase homolog	-1.69346	Metabolism-related gene
292	NM_001136140,NM_016308,NR_046394,NR_046395	CMPK1	cytidine/uridine monophosphate kinase 1	1.56414	Metabolism-related gene
293	NM_001168499,NM_018235	CNDP2	carnosine dipeptidase 2	-1.31384	Metabolism-related gene
294	NM_001042529,NM_001042532,NM_025233	COASY	Coenzyme A synthase	3.53993	Metabolism-related gene
295	NM_000754,NM_001135161,NM_001135162,NM_007310	COMT	catechol-O-methyltransferase	-1.92877	Metabolism-related gene
296	NM_015697	COQ2	coenzyme Q2, polyprenyltransferase	-2.43241	Metabolism-related gene
297	NM_017421	COQ3	coenzyme Q3, methyltransferase	-1.36078	Metabolism-related gene
298	NM_032314	COQ5	coenzyme Q5, methyltransferase	-1.01449	Metabolism-related gene
299	NM_182476,NM_182480	COQ6	coenzyme Q6, monooxygenase	-1.39751	Metabolism-related gene
300	NM_001190983,NM_016138	COQ7	coenzyme Q7, hydroxylase	-1.7833	Metabolism-related gene
301	NM_000097	CPOX	coproporphyrinogen oxidase	1.09525	Metabolism-related gene
302	NM_001122633,NM_001122634,NM_001875	CPS1	carbamoyl-phosphate synthase 1	4370.58	Metabolism-related gene
303	NM_001127458,NM_001323561,NM_001323562,NM_001323563,NM_001323564,NM_019095,NR_136617	CRLS1	cardiolipin synthase 1	1.10835	Metabolism-related gene
304	NM_015974	CRYL1	crystallin lambda 1	-1.04602	Metabolism-related gene
305	NM_004077	CS	citrate synthase	-1.23735	Metabolism-related gene
306	NM_001244705,NM_001244706,NM_015989	CSAD	cysteine sulfinic acid decarboxylase	-2.91059	Metabolism-related gene
307	NM_001130518,NM_018371,NR_024040	CSGALNACT1	chondroitin sulfate N-acetylgalactosaminyltransferase 1	36.3992	Metabolism-related gene
308	NM_001319654,NM_001319656,NM_018590,NR_135077	CSGALNACT2	chondroitin sulfate N-acetylgalactosaminyltransferase 2	1.08868	Metabolism-related gene
309	NM_001190463,NM_001902,NM_153742	CTH	cystathionine gamma-lyase	15.8197	Metabolism-related gene
310	NM_001301237,NM_001905,NR_125440	CTPS1	CTP synthase 1	1.46	Metabolism-related gene
311	NM_001144002,NM_019857,NM_175859	CTPS2	CTP synthase 2	-1.54161	Metabolism-related gene
312	NM_000499,NM_001319216,NM_001319217	CYP1A1	cytochrome P450 family 1 subfamily A member 1	-1.76426	Metabolism-related gene
313	NM_000783,NM_057157	CYP26A1	cytochrome P450 family 26 subfamily A member 1	1.50851	Metabolism-related gene
314	NM_001277742,NM_019885	CYP26B1	cytochrome P450 family 26 subfamily B member 1	16.2021	Metabolism-related gene
315	NM_000785	CYP27B1	cytochrome P450 family 27 subfamily B member 1	-1.17821	Metabolism-related gene
316	NM_030622	CYP2S1	cytochrome P450 family 2 subfamily S member 1	4.81157	Metabolism-related gene
317	NM_183075	CYP2U1	cytochrome P450 family 2 subfamily U member 1	1.04847	Metabolism-related gene
318	NM_000896,NM_001199208,NM_001199209	CYP4F3	cytochrome P450 family 4 subfamily F member 3	7.32091	Metabolism-related gene
319	NM_000786,NM_001146152	CYP51A1	cytochrome P450 family 51 subfamily A member 1	-1.69768	Metabolism-related gene
320	NM_001344	DAD1	defender against cell death 1	1.35722	Metabolism-related gene
321	NM_001918	DBT	dihydrolipoamide branched chain transacylase E2	2.45921	Metabolism-related gene
322	NM_000788	DCK	deoxycytidine kinase	-2.0429	Metabolism-related gene
323	NM_001012732,NM_001351743,NM_001351744,NM_001351745,NM_001351747,NM_001351748,NM_001351750,NM_001351753,NM_001921	DCTD	dCMP deaminase	-1.9518	Metabolism-related gene
324	NM_024096,NR_134470,NR_134471	DCTPP1	dCTP pyrophosphatase 1	-1.78532	Metabolism-related gene
325	NM_001195218,NM_016286	DCXR	dicarbonyl and L-xylulose reductase	-2.31018	Metabolism-related gene
326	NM_005216	DDOST	dolichyl-diphosphooligosaccharide--protein glycosyltransferase non-catalytic subunit	1.01876	Metabolism-related gene
327	NM_001321541,NM_001321542,NM_003676	DEGS1	delta 4-desaturase, sphingolipid 1	1.0791	Metabolism-related gene
328	NM_001300779,NM_015954	DERA	deoxyribose-phosphate aldolase	1.64196	Metabolism-related gene
329	NM_012079	DGAT1	diacylglycerol O-acyltransferase 1	1.15221	Metabolism-related gene
330	NM_001253891,NM_032564	DGAT2	diacylglycerol O-acyltransferase 2	-1.16603	Metabolism-related gene
331	NM_001345,NM_001351033,NM_001351034,NM_001351035,NM_001351036,NM_001351037,NM_001351038,NM_001351039,NM_001351040,NM_201444,NM_201445,NM_201554,NR_147026,NR_147027	DGKA	diacylglycerol kinase alpha	9.04356	Metabolism-related gene
332	NM_003648,NM_152879	DGKD	diacylglycerol kinase delta	4.20627	Metabolism-related gene
333	NM_003647	DGKE	diacylglycerol kinase epsilon	-3.75889	Metabolism-related gene
334	NM_001080744,NM_001080745,NM_001346	DGKG	diacylglycerol kinase gamma	1.17154	Metabolism-related gene
335	NM_001204504,NM_001204505,NM_001204506,NM_001297429,NM_152910,NM_178009,NR_123714,NR_123715	DGKH	diacylglycerol kinase eta	-1.88667	Metabolism-related gene
336	NM_001347	DGKQ	diacylglycerol kinase theta	-1.61454	Metabolism-related gene
337	NM_001105540,NM_001199266,NM_001199267,NM_001199268,NM_003646,NM_201532,NM_201533	DGKZ	diacylglycerol kinase zeta	-1.92833	Metabolism-related gene
338	NM_001318859,NM_001318860,NM_001318861,NM_001318862,NM_001318863,NM_080916,NM_080918,NR_134893,NR_134894,NR_134895,NR_134896,NR_134897,NR_134898	DGUOK	deoxyguanosine kinase	-1.16969	Metabolism-related gene
339	NM_014762	DHCR24	24-dehydrocholesterol reductase	1.72053	Metabolism-related gene
340	NM_001163817,NM_001360	DHCR7	7-dehydrocholesterol reductase	-1.43402	Metabolism-related gene
341	NM_014475	DHDH	dihydrodiol dehydrogenase	1.52257	Metabolism-related gene
342	NM_000791,NM_001290354,NM_001290357,NR_110936	DHFR	dihydrofolate reductase	-2.04345	Metabolism-related gene
343	NM_001195643,NM_176815	DHFR2	dihydrofolate reductase 2	2.53726	Metabolism-related gene
344	NM_001361	DHODH	dihydroorotate dehydrogenase (quinone)	1.06147	Metabolism-related gene
345	NM_001319225,NM_001324370,NM_004753	DHRS3	dehydrogenase/reductase 3	7.0834	Metabolism-related gene
346	NM_001282987,NM_001282988,NM_001282989,NM_001282990,NM_001282991,NM_021004	DHRS4	dehydrogenase/reductase 4	1.41156	Metabolism-related gene
347	NM_001277864,NR_102687,NR_102688,NR_102689,NR_102691,NR_102692,NR_102693,NR_102694	DHRS4L1	dehydrogenase/reductase 4 like 1	-1.41989	Metabolism-related gene
348	NM_001193635,NM_001193636,NM_001193637,NM_198083	DHRS4L2	dehydrogenase/reductase 4 like 2	1.23009	Metabolism-related gene
349	NM_018706	DHTKD1	dehydrogenase E1 and transketolase domain containing 1	-1.12244	Metabolism-related gene
350	NM_001931	DLAT	dihydrolipoamide S-acetyltransferase	-1.7082	Metabolism-related gene
351	NM_000108,NM_001289750,NM_001289751,NM_001289752	DLD	dihydrolipoamide dehydrogenase	-1.62821	Metabolism-related gene
352	NM_001244883,NM_001933,NR_033814,NR_045209	DLST	dihydrolipoamide S-succinyltransferase	-1.19526	Metabolism-related gene
353	NM_001130823,NM_001318730,NM_001318731,NM_001379	DNMT1	DNA methyltransferase 1	-1.28355	Metabolism-related gene
354	NM_001320892,NM_001320893,NM_022552,NM_153759,NM_175629,NM_175630,NR_135490	DNMT3A	DNA methyltransferase 3 alpha	-3.37464	Metabolism-related gene
355	NM_001207055,NM_001207056,NM_006892,NM_175848,NM_175849,NM_175850	DNMT3B	DNA methyltransferase 3 beta	-7.22722	Metabolism-related gene
356	NM_014908	DOLK	dolichol kinase	1.26903	Metabolism-related gene
357	NM_001382	DPAGT1	dolichyl-phosphate N-acetylglucosaminephosphotransferase 1	-3.02035	Metabolism-related gene
358	NM_001317034,NM_001317035,NM_001317036,NM_003859,NR_133648	DPM1	dolichyl-phosphate mannosyltransferase subunit 1, catalytic	-2.48694	Metabolism-related gene
359	NM_003863	DPM2	dolichyl-phosphate mannosyltransferase subunit 2, regulatory	1.36689	Metabolism-related gene
360	NM_018973,NM_153741	DPM3	dolichyl-phosphate mannosyltransferase subunit 3	1.06529	Metabolism-related gene
361	NM_001080976,NM_001322937,NM_001322938,NM_001322939,NM_001322940,NM_001322941,NM_001322943,NM_001322944,NM_013352,NR_136520,NR_136521,NR_136522,NR_136523,NR_136524	DSE	dermatan sulfate epimerase	1.00627	Metabolism-related gene
362	NM_001165031,NM_001320902,NM_001320903,NM_001320904,NM_001320905,NM_012145,NR_033255,NR_135492	DTYMK	deoxythymidylate kinase	-1.18365	Metabolism-related gene
363	NM_001025248,NM_001025249,NM_001330286,NM_001948	DUT	deoxyuridine triphosphatase	1.75842	Metabolism-related gene
364	NM_001083614,NM_001308211,NR_003501	EARS2	glutamyl-tRNA synthetase 2, mitochondrial	-2.18979	Metabolism-related gene
365	NM_006579	EBP	emopamil binding protein (sterol isomerase)	2.46857	Metabolism-related gene
366	NM_001002030,NM_001105544,NM_001105545,NM_001139510,NM_018479	ECHDC1	ethylmalonyl-CoA decarboxylase 1	-1.11695	Metabolism-related gene
367	NM_004092	ECHS1	enoyl-CoA hydratase, short chain 1	-1.26936	Metabolism-related gene
368	NM_001166415,NM_001966	EHHADH	enoyl-CoA hydratase and 3-hydroxyacyl CoA dehydrogenase	2.40353	Metabolism-related gene
369	NM_001256399,NM_001256401,NM_001256402,NM_022821,NR_046117	ELOVL1	ELOVL fatty acid elongase 1	-1.44089	Metabolism-related gene
370	NM_017770	ELOVL2	ELOVL fatty acid elongase 2	-10.1075	Metabolism-related gene
371	NM_001242828,NM_001242830,NM_001242831,NM_001301856,NM_021814	ELOVL5	ELOVL fatty acid elongase 5	-1.00652	Metabolism-related gene
372	NM_001130721,NM_024090	ELOVL6	ELOVL fatty acid elongase 6	-1.42588	Metabolism-related gene
373	NM_001104558,NM_001297617,NM_001297618,NM_024930	ELOVL7	ELOVL fatty acid elongase 7	-146.617	Metabolism-related gene
374	NM_001201483,NM_001428	ENO1	enolase 1	2.99159	Metabolism-related gene
375	NM_001975	ENO2	enolase 2	1.66075	Metabolism-related gene
376	NM_001193503,NM_001976,NM_053013	ENO3	enolase 3	14.598	Metabolism-related gene
377	NM_001292017,NM_021204,NR_120457	ENOPH1	enolase-phosphatase 1	-3.21938	Metabolism-related gene
378	NM_001126123,NM_001318759,NM_001318760,NM_017512,NM_202758	ENOSF1	enolase superfamily member 1	1.33391	Metabolism-related gene
379	NM_006208	ENPP1	ectonucleotide pyrophosphatase/phosphodiesterase 1	-1.8279	Metabolism-related gene
380	NM_001246,NM_203468	ENTPD2	ectonucleoside triphosphate diphosphohydrolase 2	-61.7555	Metabolism-related gene
381	NM_001128930,NM_004901	ENTPD4	ectonucleoside triphosphate diphosphohydrolase 4	-1.15261	Metabolism-related gene
382	NM_001249,NM_001321984,NM_001321985,NM_001321986,NM_001321987,NM_001321988,NM_001330189	ENTPD5	ectonucleoside triphosphate diphosphohydrolase 5	-1.71245	Metabolism-related gene
383	NM_001114089,NM_001247,NM_001317941,NM_001322378,NM_001322379,NM_001322380,NM_001322381,NM_001322382,NM_001322383,NM_001322384,NM_001322385,NM_001322386,NM_001322387,NM_001322388,NM_001322389,NM_001322390,NM_001322391,NM_001322392,NM_001322393,NM_001322394,NM_001322395,NM_001322396,NM_001322397,NM_001322398	ENTPD6	ectonucleoside triphosphate diphosphohydrolase 6 (putative)	-1.01446	Metabolism-related gene
384	NM_001984	ESD	esterase D	-1.13946	Metabolism-related gene
385	NM_001320867,NM_001320868,NM_001320869,NM_014297	ETHE1	ETHE1, persulfide dioxygenase	2.67179	Metabolism-related gene
386	NM_001039481,NM_018638	ETNK1	ethanolamine kinase 1	1.83548	Metabolism-related gene
387	NM_001297760,NM_001297761,NM_001297762,NM_018208	ETNK2	ethanolamine kinase 2	-6.81448	Metabolism-related gene
388	NM_000127	EXT1	exostosin glycosyltransferase 1	3.18796	Metabolism-related gene
389	NM_000401,NM_001178083,NM_207122	EXT2	exostosin glycosyltransferase 2	1.70265	Metabolism-related gene
390	NM_001033025,NM_001261440,NM_001261441,NM_001261442,NM_001439,NR_048570	EXTL2	exostosin like glycosyltransferase 2	3.78375	Metabolism-related gene
391	NM_001440,NR_073468,NR_073469	EXTL3	exostosin like glycosyltransferase 3	1.44704	Metabolism-related gene
392	NM_013402	FADS1	fatty acid desaturase 1	2.75796	Metabolism-related gene
393	NM_001281501,NM_001281502,NM_004265	FADS2	fatty acid desaturase 2	2.73592	Metabolism-related gene
394	NM_000137	FAH	fumarylacetoacetate hydrolase	-1.39449	Metabolism-related gene
395	NM_001018104,NM_001142398,NM_031208	FAHD1	fumarylacetoacetate hydrolase domain containing 1	-1.59551	Metabolism-related gene
396	NM_004104	FASN	fatty acid synthase	-2.31843	Metabolism-related gene
397	NM_001287742,NM_001287743,NM_001287744,NM_001287745,NM_001287747,NM_001287748,NM_001287749,NM_001287750,NM_001287751,NM_001287756,NM_004462	FDFT1	farnesyl-diphosphate farnesyltransferase 1	1.46652	Metabolism-related gene
398	NM_001135821,NM_001135822,NM_001242824,NM_001242825,NM_002004	FDPS	farnesyl diphosphate synthase	2.49101	Metabolism-related gene
399	NM_000140,NM_001012515	FECH	ferrochelatase	-1.39673	Metabolism-related gene
400	NM_000143	FH	fumarate hydratase	2.51009	Metabolism-related gene
401	NM_001166243,NM_001320899,NM_001320900,NM_001320901,NM_002012,NR_135491	FHIT	fragile histidine triad	-4.28048	Metabolism-related gene
402	NM_014845	FIG4	FIG4 phosphoinositide 5-phosphatase	-2.378	Metabolism-related gene
403	NM_001039885,NM_024301	FKRP	fukutin related protein	2.02724	Metabolism-related gene
404	NM_001079802,NM_001198963,NM_001351496,NM_001351497,NM_001351498,NM_001351499,NM_001351500,NM_001351501,NM_001351502,NM_006731,NR_147213,NR_147214	FKTN	fukutin	1.62762	Metabolism-related gene
405	NM_001184891,NM_001184892,NM_025207,NM_201398	FLAD1	flavin adenine dinucleotide synthetase 1	-1.04126	Metabolism-related gene
406	NM_001018078,NM_001288803,NM_004957,NR_110170	FPGS	folylpolyglutamate synthase	1.84053	Metabolism-related gene
407	NM_001199328,NM_001199329,NM_003838	FPGT	fucose-1-phosphate guanylyltransferase	2.24008	Metabolism-related gene
408	NM_000148,NM_001329877	FUT1	fucosyltransferase 1 (H blood group)	-4.08472	Metabolism-related gene
409	NM_004480,NM_178155,NM_178156,NR_038167,NR_038170	FUT8	fucosyltransferase 8	-6.27822	Metabolism-related gene
410	NM_001319945,NM_138387,NR_028581,NR_028582	G6PC3	glucose-6-phosphatase catalytic subunit 3	1.63763	Metabolism-related gene
411	NM_000402,NM_001042351	G6PD	glucose-6-phosphate dehydrogenase	-5.27625	Metabolism-related gene
412	NM_000152,NM_001079803,NM_001079804,NR_134848	GAA	glucosidase alpha, acid	-1.27569	Metabolism-related gene
413	NM_000817,NM_013445	GAD1	glutamate decarboxylase 1	1.47711	Metabolism-related gene
414	NM_000403,NM_001008216,NM_001127621	GALE	UDP-galactose-4-epimerase	2.70917	Metabolism-related gene
415	NM_000154	GALK1	galactokinase 1	-2.11312	Metabolism-related gene
416	NM_000512,NM_001323543,NM_001323544	GALNS	galactosamine (N-acetyl)-6-sulfatase	2.43829	Metabolism-related gene
417	NM_020474	GALNT1	polypeptide N-acetylgalactosaminyltransferase 1	2.85476	Metabolism-related gene
418	NM_198321	GALNT10	polypeptide N-acetylgalactosaminyltransferase 10	-2.64478	Metabolism-related gene
419	NM_001304514,NM_022087	GALNT11	polypeptide N-acetylgalactosaminyltransferase 11	-1.14775	Metabolism-related gene
420	NM_198516	GALNT18	polypeptide N-acetylgalactosaminyltransferase 18	-31.9719	Metabolism-related gene
421	NM_001291866,NM_004481,NR_120373	GALNT2	polypeptide N-acetylgalactosaminyltransferase 2	8.2788	Metabolism-related gene
422	NM_004482	GALNT3	polypeptide N-acetylgalactosaminyltransferase 3	-9.90102	Metabolism-related gene
423	NM_003774	GALNT4	polypeptide N-acetylgalactosaminyltransferase 4	-5.25693	Metabolism-related gene
424	NM_007210	GALNT6	polypeptide N-acetylgalactosaminyltransferase 6	-3.36983	Metabolism-related gene
425	NM_017423	GALNT7	polypeptide N-acetylgalactosaminyltransferase 7	-1.27912	Metabolism-related gene
426	NM_000155,NM_001258332	GALT	galactose-1-phosphate uridylyltransferase	-1.01823	Metabolism-related gene
427	NM_000156,NM_138924	GAMT	guanidinoacetate N-methyltransferase	13.0521	Metabolism-related gene
428	NM_001278192,NM_001278193,NM_001278194,NM_001329222,NM_001329223,NM_001329224,NM_001329225,NM_198334,NM_198335	GANAB	glucosidase II alpha subunit	1.09631	Metabolism-related gene
429	NM_001301409,NM_001301410,NM_198141	GANC	glucosidase alpha, neutral C	5.15309	Metabolism-related gene
430	NM_000819,NM_001136005,NM_001136006,NM_175085	GART	phosphoribosylglycinamide formyltransferase, phosphoribosylglycinamide synthetase, phosphoribosylaminoimidazole synthetase	-2.42182	Metabolism-related gene
431	NM_004564	GATB	glutamyl-tRNA amidotransferase subunit B	1.96486	Metabolism-related gene
432	NM_176818,NR_033684	GATC	glutamyl-tRNA amidotransferase subunit C	-1.2223	Metabolism-related gene
433	NM_000157,NM_001005741,NM_001005742,NM_001171811,NM_001171812	GBA	glucosylceramidase beta	1.38127	Metabolism-related gene
434	NM_001330660,NM_020944	GBA2	glucosylceramidase beta 2	-1.03591	Metabolism-related gene
435	NM_000158	GBE1	1,4-alpha-glucan branching enzyme 1	1.99298	Metabolism-related gene
436	NM_001171690,NM_014291	GCAT	glycine C-acetyltransferase	1.70872	Metabolism-related gene
437	NM_000159,NM_013976,NR_102316,NR_102317	GCDH	glutaryl-CoA dehydrogenase	-1.25186	Metabolism-related gene
438	NM_000161,NM_001024024,NM_001024070,NM_001024071	GCH1	GTP cyclohydrolase 1	-4.34945	Metabolism-related gene
439	NM_001197115,NM_001498	GCLC	glutamate-cysteine ligase catalytic subunit	2.20206	Metabolism-related gene
440	NM_001308253,NM_002061	GCLM	glutamate-cysteine ligase modifier subunit	8.70143	Metabolism-related gene
441	NM_001491,NM_145649,NM_145655	GCNT2	glucosaminyl (N-acetyl) transferase 2, I-branching enzyme (I blood group)	40.6764	Metabolism-related gene
442	NM_004483,NR_033249	GCSH	glycine cleavage system protein H	-1.16853	Metabolism-related gene
443	NM_001244710,NM_002056	GFPT1	glutamine--fructose-6-phosphate transaminase 1	1.20526	Metabolism-related gene
444	NM_005110	GFPT2	glutamine-fructose-6-phosphate transaminase 2	4.51305	Metabolism-related gene
445	NM_001199815,NM_001199816,NM_001199817,NM_024051,NR_037669	GGCT	gamma-glutamylcyclotransferase	-1.70346	Metabolism-related gene
446	NM_000821,NM_001142269,NM_001311312	GGCX	gamma-glutamyl carboxylase	-1.08854	Metabolism-related gene
447	NM_001037277,NR_036605	GGPS1	geranylgeranyl diphosphate synthase 1	-1.0675	Metabolism-related gene
448	NM_001288833,NM_013421,NM_013430	GGT1	gamma-glutamyltransferase 1	-1.37086	Metabolism-related gene
449	NM_001351702,NM_178026	GGT7	gamma-glutamyltransferase 7	1.03394	Metabolism-related gene
450	NM_000167,NM_001128127,NM_001205019,NM_203391	GK	glycerol kinase	1.30684	Metabolism-related gene
451	NM_000169	GLA	galactosidase alpha	1.48892	Metabolism-related gene
452	NM_000404,NM_001079811,NM_001135602,NM_001317040	GLB1	galactosidase beta 1	1.12161	Metabolism-related gene
453	NM_001324091,NM_001324092,NM_001324093,NM_001324094,NM_015554	GLCE	glucuronic acid epimerase	1.61049	Metabolism-related gene
454	NM_000170	GLDC	glycine decarboxylase	3.6356	Metabolism-related gene
455	NM_006708	GLO1	glyoxalase I	1.36808	Metabolism-related gene
456	NM_001256310,NM_014905	GLS	glutaminase	3.17982	Metabolism-related gene
457	NM_001318900,NM_001318901,NM_001318902,NM_001318904,NM_001318905,NM_001318906,NM_005271	GLUD1	glutamate dehydrogenase 1	1.1289	Metabolism-related gene
458	NM_012084	GLUD2	glutamate dehydrogenase 2	-8.50295	Metabolism-related gene
459	NM_001033044,NM_001033056,NM_002065	GLUL	glutamate-ammonia ligase	-1.63981	Metabolism-related gene
460	NM_001144951,NM_145262,NR_026699,NR_026700,NR_026701,NR_026702	GLYCTK	glycerate kinase	-1.09364	Metabolism-related gene
461	NM_001253846,NM_001500	GMDS	GDP-mannose 4,6-dehydratase	1.99313	Metabolism-related gene
462	NM_013335,NM_205847	GMPPA	GDP-mannose pyrophosphorylase A	1.16451	Metabolism-related gene
463	NM_013334,NM_021971	GMPPB	GDP-mannose pyrophosphorylase B	1.02914	Metabolism-related gene
464	NM_001002000,NM_001002001,NM_001002002,NM_001283021,NM_001283022,NM_001283023,NM_001351022,NM_001351023,NM_001351024,NM_001351025,NM_001351026,NM_016576,NR_104265	GMPR2	guanosine monophosphate reductase 2	-1.02694	Metabolism-related gene
465	NM_003875	GMPS	guanine monophosphate synthase	-1.21048	Metabolism-related gene
466	NM_001128227,NM_001190383,NM_001190384,NM_001190388,NM_005476	GNE	glucosamine (UDP-N-acetyl)-2-epimerase/N-acetylmannosamine kinase	24.2029	Metabolism-related gene
467	NM_005471	GNPDA1	glucosamine-6-phosphate deaminase 1	3.5694	Metabolism-related gene
468	NM_001270880,NM_001270881,NM_138335,NR_073094,NR_073095	GNPDA2	glucosamine-6-phosphate deaminase 2	4.34559	Metabolism-related gene
469	NM_198066	GNPNAT1	glucosamine-phosphate N-acetyltransferase 1	-2.98542	Metabolism-related gene
470	NM_002076	GNS	glucosamine (N-acetyl)-6-sulfatase	2.35607	Metabolism-related gene
471	NM_002079	GOT1	glutamic-oxaloacetic transaminase 1	-1.105	Metabolism-related gene
472	NM_001286220,NM_002080	GOT2	glutamic-oxaloacetic transaminase 2	1.37555	Metabolism-related gene
473	NM_003801	GPAA1	glycosylphosphatidylinositol anchor attachment 1	1.11297	Metabolism-related gene
474	NM_001244949,NM_020918	GPAM	glycerol-3-phosphate acyltransferase, mitochondrial	1.28668	Metabolism-related gene
475	NM_001256421,NM_001256422,NM_032717	GPAT3	glycerol-3-phosphate acyltransferase 3	-10.2398	Metabolism-related gene
476	NM_178819	GPAT4	glycerol-3-phosphate acyltransferase 4	1.19842	Metabolism-related gene
477	NM_001024218,NM_020806	GPHN	gephyrin	-1.42491	Metabolism-related gene
478	NM_000175,NM_001184722,NM_001289789,NM_001289790,NM_001329909,NM_001329910,NM_001329911	GPI	glucose-6-phosphate isomerase	1.53128	Metabolism-related gene
479	NM_001503	GPLD1	glycosylphosphatidylinositol specific phospholipase D1	4.46184	Metabolism-related gene
480	NM_005309	GPT	glutamic--pyruvic transaminase	-1.67465	Metabolism-related gene
481	NM_001142466,NM_133443	GPT2	glutamic--pyruvic transaminase 2	-1.24669	Metabolism-related gene
482	NM_001039847,NM_001039848,NM_002085	GPX4	glutathione peroxidase 4	2.34128	Metabolism-related gene
483	NM_001008397,NM_001306197,NM_001306198,NM_001306201,NR_131336,NR_131337,NR_131338,NR_131340	GPX8	glutathione peroxidase 8 (putative)	40.3717	Metabolism-related gene
484	NM_012203	GRHPR	glyoxylate and hydroxypyruvate reductase	1.69689	Metabolism-related gene
485	NM_000637,NM_001195102,NM_001195103,NM_001195104	GSR	glutathione-disulfide reductase	-1.58302	Metabolism-related gene
486	NM_000178,NM_001322494,NM_001322495	GSS	glutathione synthetase	1.04523	Metabolism-related gene
487	NM_001512	GSTA4	glutathione S-transferase alpha 4	-1.56673	Metabolism-related gene
488	NM_001143679,NM_001143680,NM_001143681,NM_015917	GSTK1	glutathione S-transferase kappa 1	1.62017	Metabolism-related gene
489	NM_000561,NM_146421	GSTM1	glutathione S-transferase mu 1	1.102	Metabolism-related gene
490	NM_000848,NM_001142368	GSTM2	glutathione S-transferase mu 2	3.53474	Metabolism-related gene
491	NM_000849,NR_024537	GSTM3	glutathione S-transferase mu 3	-1.65039	Metabolism-related gene
492	NM_000850,NM_147148,NR_024538	GSTM4	glutathione S-transferase mu 4	2.46227	Metabolism-related gene
493	NM_001191002,NM_001191003,NM_004832	GSTO1	glutathione S-transferase omega 1	1.99334	Metabolism-related gene
494	NM_001191013,NM_001191014,NM_001191015,NM_183239	GSTO2	glutathione S-transferase omega 2	-2.67132	Metabolism-related gene
495	NM_001312660,NM_145870,NM_145871	GSTZ1	glutathione S-transferase zeta 1	-1.70064	Metabolism-related gene
496	NM_000858,NM_001159390,NM_001159391,NM_001242839,NM_001242840	GUK1	guanylate kinase 1	1.20239	Metabolism-related gene
497	NM_000181,NM_001284290,NM_001293104,NM_001293105,NR_120531	GUSB	glucuronidase beta	-1.07399	Metabolism-related gene
498	NM_001184720,NM_001184721,NM_004130	GYG1	glycogenin 1	-2.16406	Metabolism-related gene
499	NM_001079855,NM_001184702,NM_001184703,NM_001184704,NM_003918	GYG2	glycogenin 2	4.95799	Metabolism-related gene
500	NM_001161587,NM_002103,NR_027763	GYS1	glycogen synthase 1	2.60059	Metabolism-related gene
501	NM_001282587,NM_004285	H6PD	hexose-6-phosphate dehydrogenase/glucose 1-dehydrogenase	4.24783	Metabolism-related gene
502	NM_014241	HACD1	3-hydroxyacyl-CoA dehydratase 1	1.81479	Metabolism-related gene
503	NM_001329783,NM_001329784,NM_001329786,NM_001329787,NM_198402	HACD2	3-hydroxyacyl-CoA dehydratase 2	1.14069	Metabolism-related gene
504	NM_016395	HACD3	3-hydroxyacyl-CoA dehydratase 3	-2.46205	Metabolism-related gene
505	NM_001184705,NM_001331027,NM_005327	HADH	hydroxyacyl-CoA dehydrogenase	-1.13698	Metabolism-related gene
506	NM_000182	HADHA	hydroxyacyl-CoA dehydrogenase/3-ketoacyl-CoA thiolase/enoyl-CoA hydratase (trifunctional protein), alpha subunit	-1.1378	Metabolism-related gene
507	NM_000183,NM_001281512,NM_001281513	HADHB	hydroxyacyl-CoA dehydrogenase/3-ketoacyl-CoA thiolase/enoyl-CoA hydratase (trifunctional protein), beta subunit	-1.36028	Metabolism-related gene
508	NM_001040427,NM_001286249,NM_005326	HAGH	hydroxyacylglutathione hydrolase	1.75819	Metabolism-related gene
509	NM_001286451,NM_198527,NR_104447	HDDC3	HD domain containing 3	-1.82934	Metabolism-related gene
510	NM_000520,NM_001318825,NR_134869	HEXA	hexosaminidase subunit alpha	1.92992	Metabolism-related gene
511	NM_000521,NM_001292004	HEXB	hexosaminidase subunit beta	1.57309	Metabolism-related gene
512	NM_152419	HGSNAT	heparan-alpha-glucosaminide N-acetyltransferase	6.94321	Metabolism-related gene
513	NM_152740	HIBADH	3-hydroxyisobutyrate dehydrogenase	2.62372	Metabolism-related gene
514	NM_014362,NM_198047	HIBCH	3-hydroxyisobutyryl-CoA hydrolase	2.04676	Metabolism-related gene
515	NM_000411,NM_001242784,NM_001242785	HLCS	holocarboxylase synthetase	-1.60008	Metabolism-related gene
516	NM_000190,NM_001024382,NM_001258208,NM_001258209	HMBS	hydroxymethylbilane synthase	-2.09318	Metabolism-related gene
517	NM_000191,NM_001166059	HMGCL	3-hydroxymethyl-3-methylglutaryl-CoA lyase	1.43222	Metabolism-related gene
518	NM_000859,NM_001130996	HMGCR	3-hydroxy-3-methylglutaryl-CoA reductase	-1.45777	Metabolism-related gene
519	NM_001098272,NM_001324219,NM_001324220,NM_001324222,NM_001324223,NM_001324224,NM_001330663,NM_002130	HMGCS1	3-hydroxy-3-methylglutaryl-CoA synthase 1	-1.16263	Metabolism-related gene
520	NM_002133	HMOX1	heme oxygenase 1	9.7917	Metabolism-related gene
521	NM_001127204,NM_001127205,NM_001127206,NM_001286267,NM_001286268,NM_001286269,NM_001286270,NM_001286271,NM_002134	HMOX2	heme oxygenase 2	-1.81494	Metabolism-related gene
522	NM_001024074,NM_001024075,NM_006895	HNMT	histamine N-methyltransferase	-1.29454	Metabolism-related gene
523	NM_001134670,NM_138413	HOGA1	4-hydroxy-2-oxoglutarate aldolase 1	21.1259	Metabolism-related gene
524	NM_000194	HPRT1	hypoxanthine phosphoribosyltransferase 1	-1.44712	Metabolism-related gene
525	NM_001098540,NM_001166498,NM_001199830,NM_006665	HPSE	heparanase	1.57805	Metabolism-related gene
526	NM_000196	HSD11B2	hydroxysteroid 11-beta dehydrogenase 2	-21.4561	Metabolism-related gene
527	NM_000413,NM_001330219,NR_144397	HSD17B1	hydroxysteroid 17-beta dehydrogenase 1	1.7901	Metabolism-related gene
528	NM_001037811,NM_004493	HSD17B10	hydroxysteroid 17-beta dehydrogenase 10	1.85477	Metabolism-related gene
529	NM_016142	HSD17B12	hydroxysteroid 17-beta dehydrogenase 12	1.63754	Metabolism-related gene
530	NM_000414,NM_001199291,NM_001199292,NM_001292027,NM_001292028	HSD17B4	hydroxysteroid 17-beta dehydrogenase 4	-1.38238	Metabolism-related gene
531	NM_003725	HSD17B6	hydroxysteroid 17-beta dehydrogenase 6	1.03272	Metabolism-related gene
532	NM_001304512,NM_001304513,NM_016371	HSD17B7	hydroxysteroid 17-beta dehydrogenase 7	1.88231	Metabolism-related gene
533	NM_014234	HSD17B8	hydroxysteroid 17-beta dehydrogenase 8	1.34606	Metabolism-related gene
534	NM_001142777,NM_001142778,NM_025193	HSD3B7	hydroxy-delta-5-steroid dehydrogenase, 3 beta- and steroid delta-isomerase 7	3.58502	Metabolism-related gene
535	NM_033159,NM_153281,NM_153282,NM_153283,NM_153285,NR_047690	HYAL1	hyaluronoglucosaminidase 1	333.203	Metabolism-related gene
536	NM_003773,NM_033158	HYAL2	hyaluronoglucosaminidase 2	2.08224	Metabolism-related gene
537	NM_001200029,NM_001200030,NM_001200031,NM_001200032,NM_003549	HYAL3	hyaluronoglucosaminidase 3	3.09836	Metabolism-related gene
538	NM_001190880,NM_001243526,NM_001330526,NM_031207	HYI	hydroxypyruvate isomerase (putative)	7.37626	Metabolism-related gene
539	NM_001013619,NM_001083612	HYKK	hydroxylysine kinase	-1.07959	Metabolism-related gene
540	NM_001282386,NM_001282387,NM_005896	IDH1	isocitrate dehydrogenase (NADP(+)) 1, cytosolic	2.26208	Metabolism-related gene
541	NM_001289910,NM_001290114,NM_002168	IDH2	isocitrate dehydrogenase (NADP(+)) 2, mitochondrial	-10.2352	Metabolism-related gene
542	NM_005530	IDH3A	isocitrate dehydrogenase 3 (NAD(+)) alpha	-1.2192	Metabolism-related gene
543	NM_001258384,NM_001330763,NM_006899,NM_174855,NR_136344	IDH3B	isocitrate dehydrogenase 3 (NAD(+)) beta	1.28491	Metabolism-related gene
544	NM_004135,NM_174869	IDH3G	isocitrate dehydrogenase 3 (NAD(+)) gamma	2.10216	Metabolism-related gene
545	NM_001317955,NM_001317956,NM_001317957,NM_004508,NR_134300,NR_134301	IDI1	isopentenyl-diphosphate delta isomerase 1	1.29991	Metabolism-related gene
546	NM_001001551,NM_001256915,NM_001351535,NR_046421,NR_046422	IDNK	IDNK, gluconokinase	2.8496	Metabolism-related gene
547	NM_000202,NM_001166550,NM_006123,NR_104128	IDS	iduronate 2-sulfatase	-1.93735	Metabolism-related gene
548	NM_000203,NR_110313	IDUA	iduronidase, alpha-L-	1.79983	Metabolism-related gene
549	NM_001258017,NM_001258018,NM_152899,NM_172374,NR_047577	IL4I1	interleukin 4 induced 1	-2.88146	Metabolism-related gene
550	NM_001144878,NM_001144879,NM_005536	IMPA1	inositol monophosphatase 1	6.54225	Metabolism-related gene
551	NM_014214	IMPA2	inositol monophosphatase 2	7.39847	Metabolism-related gene
552	NM_017813	IMPAD1	inositol monophosphatase domain containing 1	1.70401	Metabolism-related gene
553	NM_000883,NM_001102605,NM_001142573,NM_001142574,NM_001142575,NM_001142576,NM_001304521,NM_183243	IMPDH1	inosine monophosphate dehydrogenase 1	-2.12884	Metabolism-related gene
554	NM_000884	IMPDH2	inosine monophosphate dehydrogenase 2	1.32417	Metabolism-related gene
555	NM_001128928,NM_002194	INPP1	inositol polyphosphate-1-phosphatase	19.1436	Metabolism-related gene
556	NM_001134224,NM_001134225,NM_001351424,NM_001351425,NM_001351426,NM_001351427,NM_001351428,NM_001351429,NM_001566,NM_004027	INPP4A	inositol polyphosphate-4-phosphatase type I A	1.3291	Metabolism-related gene
557	NM_001321042,NM_005539	INPP5A	inositol polyphosphate-5-phosphatase A	-1.41639	Metabolism-related gene
558	NM_001297434,NM_001350227,NM_001350228,NM_005540	INPP5B	inositol polyphosphate-5-phosphatase B	1.70485	Metabolism-related gene
559	NM_001318502,NM_019892	INPP5E	inositol polyphosphate-5-phosphatase E	1.78653	Metabolism-related gene
560	NM_001243194,NM_001243195,NM_014937	INPP5F	inositol polyphosphate-5-phosphatase F	-2.76158	Metabolism-related gene
561	NM_001002837,NM_001284285,NM_001284286,NM_001284287,NM_001284288,NM_001284289	INPP5J	inositol polyphosphate-5-phosphatase J	-5.06169	Metabolism-related gene
562	NM_001135642,NM_016532,NM_130766	INPP5K	inositol polyphosphate-5-phosphatase K	-1.16822	Metabolism-related gene
563	NM_001567	INPPL1	inositol polyphosphate phosphatase like 1	1.21305	Metabolism-related gene
564	NM_152230	IPMK	inositol polyphosphate multikinase	1.15445	Metabolism-related gene
565	NM_022755	IPPK	inositol-pentakisphosphate 2-kinase	1.12671	Metabolism-related gene
566	NM_001170938,NM_001253389,NM_016368,NR_045573,NR_045574	ISYNA1	inositol-3-phosphate synthase 1	-69.9399	Metabolism-related gene
567	NM_001267623,NM_001324236,NM_001324237,NM_001324238,NM_001324240,NM_001351739,NM_033453,NM_181493,NR_052000,NR_052001,NR_052002	ITPA	inosine triphosphatase	1.61595	Metabolism-related gene
568	NM_001142593,NM_001142594,NM_014216	ITPK1	inositol-tetrakisphosphate 1-kinase	1.01053	Metabolism-related gene
569	NM_002220	ITPKA	inositol-trisphosphate 3-kinase A	-3.66351	Metabolism-related gene
570	NM_002221	ITPKB	inositol-trisphosphate 3-kinase B	-6.174	Metabolism-related gene
571	NM_025194	ITPKC	inositol-trisphosphate 3-kinase C	-1.11186	Metabolism-related gene
572	NM_001159508,NM_002225	IVD	isovaleryl-CoA dehydrogenase	-1.57179	Metabolism-related gene
573	NM_002035	KDSR	3-ketodihydrosphingosine reductase	2.33485	Metabolism-related gene
574	NM_000221,NM_006488	KHK	ketohexokinase	-1.82134	Metabolism-related gene
575	NM_001122671,NM_001122672,NM_001287390,NM_004059,NR_109829	KYAT1	kynurenine aminotransferase 1	3.11243	Metabolism-related gene
576	NM_001008661,NM_001008662,NM_001349447,NM_001349448,NM_001349449,NM_001349450,NR_146183,NR_146184,NR_146185	KYAT3	kynurenine aminotransferase 3	2.38123	Metabolism-related gene
577	NM_001032998,NM_001199241,NM_003937	KYNU	kynureninase	1.63952	Metabolism-related gene
578	NM_024884	L2HGDH	L-2-hydroxyglutarate dehydrogenase	-2.02853	Metabolism-related gene
579	NM_015907	LAP3	leucine aminopeptidase 3	-2.89658	Metabolism-related gene
580	NM_001300721,NM_001300722,NM_152312	LARGE2	LARGE xylosyl- and glucuronyltransferase 2	-5.25887	Metabolism-related gene
581	NM_001002257,NM_001304445,NM_001304446,NM_182551	LCLAT1	lysocardiolipin acyltransferase 1	-1.64898	Metabolism-related gene
582	NM_153486,NM_194436	LDHD	lactate dehydrogenase D	1.83279	Metabolism-related gene
583	NM_001278590,NM_001278591,NM_001278592,NM_006859,NM_194451	LIAS	lipoic acid synthetase	-3.82228	Metabolism-related gene
584	NM_001204830,NM_015929,NM_145197,NM_145198,NM_145199,NR_037935,NR_037936	LIPT1	lipoyltransferase 1	-1.06155	Metabolism-related gene
585	NM_001144869,NM_001329941,NM_001329942	LIPT2	lipoyl(octanoyl) transferase 2 (putative)	-3.5094	Metabolism-related gene
586	NM_024830	LPCAT1	lysophosphatidylcholine acyltransferase 1	-2.28792	Metabolism-related gene
587	NM_017839	LPCAT2	lysophosphatidylcholine acyltransferase 2	-1.84272	Metabolism-related gene
588	NM_153613	LPCAT4	lysophosphatidylcholine acyltransferase 4	1.73597	Metabolism-related gene
589	NM_001261427,NM_001261428,NM_001349199,NM_001349200,NM_001349201,NM_001349202,NM_001349203,NM_001349204,NM_001349205,NM_001349206,NM_001349207,NM_001349208,NM_145693,NR_146080	LPIN1	lipin 1	-1.28624	Metabolism-related gene
590	NM_014646	LPIN2	lipin 2	1.3334	Metabolism-related gene
591	NM_001301860,NR_126051	LPIN3	lipin 3	-2.60014	Metabolism-related gene
592	NM_001145307,NM_001145308,NM_001145309,NM_001145310,NM_001205138,NM_001271471,NM_001318803,NM_145309,NR_026886,NR_134858	LRTOMT	leucine rich transmembrane and O-methyltransferase domain containing	-1.77282	Metabolism-related gene
593	NM_001001438,NM_001145436,NM_001145437,NM_002340	LSS	lanosterol synthase	-1.30922	Metabolism-related gene
594	NM_000895,NM_001256643,NM_001256644,NR_132659	LTA4H	leukotriene A4 hydrolase	-1.0381	Metabolism-related gene
595	NM_005907	MAN1A1	mannosidase alpha class 1A member 1	-2.22594	Metabolism-related gene
596	NM_006699	MAN1A2	mannosidase alpha class 1A member 2	-1.54613	Metabolism-related gene
597	NM_016219,NR_045720,NR_045721	MAN1B1	mannosidase alpha class 1B member 1	1.3757	Metabolism-related gene
598	NM_001289010,NM_020379	MAN1C1	mannosidase alpha class 1C member 1	-1.75107	Metabolism-related gene
599	NM_002372	MAN2A1	mannosidase alpha class 2A member 1	1.14788	Metabolism-related gene
600	NM_001320977,NM_006122,NR_135502,NR_135503,NR_135504	MAN2A2	mannosidase alpha class 2A member 2	-1.46415	Metabolism-related gene
601	NM_000240,NM_001270458	MAOA	monoamine oxidase A	2.82153	Metabolism-related gene
602	NM_138395	MARS2	methionyl-tRNA synthetase 2, mitochondrial	-1.72112	Metabolism-related gene
603	NM_005911	MAT2A	methionine adenosyltransferase 2A	1.51667	Metabolism-related gene
604	NM_013283,NM_182796	MAT2B	methionine adenosyltransferase 2B	1.75653	Metabolism-related gene
605	NM_001080480,NR_073465	MBOAT1	membrane bound O-acyltransferase domain containing 1	-1.86392	Metabolism-related gene
606	NM_001321265,NM_001321266,NM_001321267,NM_138799,NR_135598,NR_135599,NR_135600,NR_135601,NR_135602,NR_135603,NR_135604,NR_135605,NR_135606	MBOAT2	membrane bound O-acyltransferase domain containing 2	-2.79263	Metabolism-related gene
607	NM_014507,NM_173467,NR_046423	MCAT	malonyl-CoA-acyl carrier protein transacylase	1.21956	Metabolism-related gene
608	NM_001293273,NM_020166,NR_120639,NR_120640	MCCC1	methylcrotonoyl-CoA carboxylase 1	1.26372	Metabolism-related gene
609	NM_022132	MCCC2	methylcrotonoyl-CoA carboxylase 2	-2.23599	Metabolism-related gene
610	NM_032601	MCEE	methylmalonyl-CoA epimerase	1.04238	Metabolism-related gene
611	NM_001199111,NM_001199112,NM_001316374,NM_005917	MDH1	malate dehydrogenase 1	1.18907	Metabolism-related gene
612	NM_001282403,NM_001282404,NM_005918,NR_104165	MDH2	malate dehydrogenase 2	-2.62106	Metabolism-related gene
613	NM_002395	ME1	malic enzyme 1	-1.95666	Metabolism-related gene
614	NM_001024732,NM_001349711,NM_001349712,NM_001349713,NM_001349714,NM_001349715,NM_001349716,NM_001349717,NM_016011,NR_146212,NR_146213,NR_146214,NR_146215	MECR	mitochondrial trans-2-enoyl-CoA reductase	1.11368	Metabolism-related gene
615	NM_001114617,NM_001114618,NM_001114619,NM_001114620,NM_002406	MGAT1	mannosyl (alpha-1,3-)-glycoprotein beta-1,2-N-acetylglucosaminyltransferase	-1.03421	Metabolism-related gene
616	NM_002408	MGAT2	mannosyl (alpha-1,6-)-glycoprotein beta-1,2-N-acetylglucosaminyltransferase	-1.30764	Metabolism-related gene
617	NM_001098270,NM_002409	MGAT3	mannosyl (beta-1,4-)-glycoprotein beta-1,4-N-acetylglucosaminyltransferase	1.43071	Metabolism-related gene
618	NM_001160154,NM_012214	MGAT4A	mannosyl (alpha-1,3-)-glycoprotein beta-1,4-N-acetylglucosaminyltransferase, isozyme A	-1.61617	Metabolism-related gene
619	NM_014275,NM_054013	MGAT4B	mannosyl (alpha-1,3-)-glycoprotein beta-1,4-N-acetylglucosaminyltransferase, isozyme B	1.52334	Metabolism-related gene
620	NM_002410	MGAT5	mannosyl (alpha-1,6-)-glycoprotein beta-1,6-N-acetyl-glucosaminyltransferase	-1.06932	Metabolism-related gene
621	NM_001199172,NM_144677,NM_198955	MGAT5B	mannosyl (alpha-1,6-)-glycoprotein beta-1,6-N-acetyl-glucosaminyltransferase, isozyme B	9.01013	Metabolism-related gene
622	NM_001003794,NM_001256585,NM_007283	MGLL	monoglyceride lipase	2.47558	Metabolism-related gene
623	NM_001260511,NM_001260512,NM_001267598,NM_020300,NM_145764,NM_145791,NM_145792,NR_048545,NR_048547	MGST1	microsomal glutathione S-transferase 1	1.06055	Metabolism-related gene
624	NM_001204366,NM_001204367,NM_001204368,NM_002413	MGST2	microsomal glutathione S-transferase 2	1.12623	Metabolism-related gene
625	NM_004528	MGST3	microsomal glutathione S-transferase 3	6.18852	Metabolism-related gene
626	NM_002415	MIF	macrophage migration inhibitory factor (glycosylation-inhibiting factor)	1.48741	Metabolism-related gene
627	NM_001178117,NM_001178118,NM_004897	MINPP1	multiple inositol-polyphosphate phosphatase 1	1.3987	Metabolism-related gene
628	NM_012213	MLYCD	malonyl-CoA decarboxylase	-2.12089	Metabolism-related gene
629	NM_052845,NR_038118	MMAB	methylmalonic aciduria (cobalamin deficiency) cblB type	1.26763	Metabolism-related gene
630	NM_004531,NM_176806	MOCS2	molybdenum cofactor synthesis 2	1.06682	Metabolism-related gene
631	NM_001146158,NM_006302	MOGS	mannosyl-oligosaccharide glucosidase	1.05872	Metabolism-related gene
632	NM_001289155,NM_001289156,NM_001289157,NM_001330372,NM_002435	MPI	mannose phosphate isomerase	1.59918	Metabolism-related gene
633	NM_001013436,NM_001130517,NM_021126	MPST	mercaptopyruvate sulfurtransferase	1.49772	Metabolism-related gene
634	NM_001031727,NM_001329572,NM_032285,NR_138051	MRI1	methylthioribose-1-phosphate isomerase 1	1.59497	Metabolism-related gene
635	NM_001017369,NM_006745	MSMO1	methylsterol monooxygenase 1	-1.10326	Metabolism-related gene
636	NM_002451	MTAP	methylthioadenosine phosphorylase	16.5678	Metabolism-related gene
637	NM_005956	MTHFD1	methylenetetrahydrofolate dehydrogenase, cyclohydrolase and formyltetrahydrofolate synthetase 1	-1.12775	Metabolism-related gene
638	NM_001242767,NM_001242768,NM_001242769,NM_001350486,NM_001350487,NM_001350488,NM_001350489,NM_001350490,NM_001350491,NM_001350492,NM_001350493,NM_015440,NR_146719,NR_146720	MTHFD1L	methylenetetrahydrofolate dehydrogenase (NADP+ dependent) 1-like	-1.64974	Metabolism-related gene
639	NM_006636,NR_027405	MTHFD2	methylenetetrahydrofolate dehydrogenase (NADP+ dependent) 2, methenyltetrahydrofolate cyclohydrolase	-2.12633	Metabolism-related gene
640	NM_001004346,NM_001144978,NM_001351310,NM_001351311,NM_001351314,NM_001351329,NM_001351331,NR_147097	MTHFD2L	methylenetetrahydrofolate dehydrogenase (NADP+ dependent) 2-like	-1.09633	Metabolism-related gene
641	NM_001330358,NM_005957	MTHFR	methylenetetrahydrofolate reductase	1.65027	Metabolism-related gene
642	NM_001199758,NM_006441,NR_037654	MTHFS	methenyltetrahydrofolate synthetase	1.3884	Metabolism-related gene
643	NM_000252	MTM1	myotubularin 1	-1.03581	Metabolism-related gene
644	NM_001306144,NM_001306145,NM_003828	MTMR1	myotubularin related protein 1	-1.4223	Metabolism-related gene
645	NM_001077525,NM_001077526,NM_022485	MTMR14	myotubularin related protein 14	-1.89208	Metabolism-related gene
646	NM_001243571,NM_016156,NM_201278,NM_201281	MTMR2	myotubularin related protein 2	1.55992	Metabolism-related gene
647	NM_021090,NM_153050,NM_153051	MTMR3	myotubularin related protein 3	-1.03867	Metabolism-related gene
648	NM_004687	MTMR4	myotubularin related protein 4	-4.17434	Metabolism-related gene
649	NM_004685	MTMR6	myotubularin related protein 6	1.00389	Metabolism-related gene
650	NM_000254,NM_001291939,NM_001291940	MTR	5-methyltetrahydrofolate-homocysteine methyltransferase	-1.02374	Metabolism-related gene
651	NM_002461	MVD	mevalonate diphosphate decarboxylase	1.38846	Metabolism-related gene
652	NM_000431,NM_001114185,NM_001301182	MVK	mevalonate kinase	1.19493	Metabolism-related gene
653	NM_001198993,NM_001198994,NM_001198995,NM_023018	NADK	NAD kinase	1.36609	Metabolism-related gene
654	NM_001085411,NM_001287340,NM_001287341,NM_153013	NADK2	NAD kinase 2, mitochondrial	2.79361	Metabolism-related gene
655	NM_018161	NADSYN1	NAD synthetase 1	-2.96448	Metabolism-related gene
656	NM_000262	NAGA	alpha-N-acetylgalactosaminidase	-1.66437	Metabolism-related gene
657	NM_001330425,NM_001330426,NM_017567	NAGK	N-acetylglucosamine kinase	1.21356	Metabolism-related gene
658	NM_000263	NAGLU	N-acetyl-alpha-glucosaminidase	2.34972	Metabolism-related gene
659	NM_153006	NAGS	N-acetylglutamate synthase	1.34074	Metabolism-related gene
660	NM_005746	NAMPT	nicotinamide phosphoribosyltransferase	-1.28151	Metabolism-related gene
661	NM_152667	NANP	N-acetylneuraminic acid phosphatase	-1.55495	Metabolism-related gene
662	NM_018946	NANS	N-acetylneuraminate synthase	1.21037	Metabolism-related gene
663	NM_001286829,NM_145201	NAPRT	nicotinate phosphoribosyltransferase	4.07666	Metabolism-related gene
664	NM_000662,NM_001160170,NM_001160171,NM_001160172,NM_001160173,NM_001160174,NM_001160175,NM_001160176,NM_001160179,NM_001291962	NAT1	N-acetyltransferase 1	-3.17337	Metabolism-related gene
665	NM_178557	NAT8L	N-acetyltransferase 8 like	-1.58954	Metabolism-related gene
666	NM_001301063,NM_001543	NDST1	N-deacetylase and N-sulfotransferase 1	1.05312	Metabolism-related gene
667	NM_001330107,NM_003635	NDST2	N-deacetylase and N-sulfotransferase 2	-1.14289	Metabolism-related gene
668	NM_001322019,NM_001322020,NM_004544,NR_136155,NR_136156,NR_136157,NR_136158	NDUFA10	NADH:ubiquinone oxidoreductase subunit A10	-1.50329	Metabolism-related gene
669	NM_001166102,NM_007103	NDUFV1	NADH:ubiquinone oxidoreductase core subunit V1	1.07453	Metabolism-related gene
670	NM_001198989,NM_021100,NR_037570	NFS1	NFS1, cysteine desulfurase	1.19053	Metabolism-related gene
671	NM_020202	NIT2	nitrilase family member 2	1.45656	Metabolism-related gene
672	NM_000269,NM_198175	NME1	NME/NM23 nucleoside diphosphate kinase 1	-1.06197	Metabolism-related gene
673	NM_001018136,NR_037149	NME1-NME2	NME1-NME2 readthrough	-1.10018	Metabolism-related gene
674	NM_000269,NM_198175	NME1	NME/NM23 nucleoside diphosphate kinase 1	-1.06197	Metabolism-related gene
675	NM_001018137,NM_001018138,NM_001018139,NM_001198682,NM_002512	NME2	NME/NM23 nucleoside diphosphate kinase 2	-1.6291	Metabolism-related gene
676	NM_002513	NME3	NME/NM23 nucleoside diphosphate kinase 3	-1.61852	Metabolism-related gene
677	NM_001308426,NM_001308427,NM_001308428,NM_001308430,NM_001308431,NM_001308433,NM_001308434,NM_001308435,NM_005793	NME6	NME/NM23 nucleoside diphosphate kinase 6	-1.26359	Metabolism-related gene
678	NM_013330,NM_197972,NR_104229	NME7	NME/NM23 family member 7	1.80607	Metabolism-related gene
679	NM_001297778,NM_001297779,NM_022787	NMNAT1	nicotinamide nucleotide adenylyltransferase 1	-1.21291	Metabolism-related gene
680	NM_015039,NM_170706	NMNAT2	nicotinamide nucleotide adenylyltransferase 2	-2.14456	Metabolism-related gene
681	NM_001200047,NM_001320510,NM_001320511,NM_001320512,NM_001320513,NM_178177	NMNAT3	nicotinamide nucleotide adenylyltransferase 3	2.42652	Metabolism-related gene
682	NM_001127603,NM_001330678,NM_001330679,NM_017881	NMRK1	nicotinamide riboside kinase 1	-1.01023	Metabolism-related gene
683	NM_001331026,NM_012343,NM_182977	NNT	nicotinamide nucleotide transhydrogenase	2.04712	Metabolism-related gene
684	NM_001200050,NM_001200051,NM_001200052,NM_001200056,NM_030769	NPL	N-acetylneuraminate pyruvate lyase	1.59383	Metabolism-related gene
685	NM_003995	NPR2	natriuretic peptide receptor 2	2.64714	Metabolism-related gene
686	NM_000903,NM_001025433,NM_001025434,NM_001286137	NQO1	NAD(P)H quinone dehydrogenase 1	1.0824	Metabolism-related gene
687	NM_001129765,NM_015922	NSDHL	NAD(P) dependent steroid dehydrogenase-like	1.6157	Metabolism-related gene
688	NM_001252377,NM_014595,NR_045513	NT5C	5', 3'-nucleotidase, cytosolic	1.00674	Metabolism-related gene
689	NM_001134373,NM_001351169,NM_001351170,NM_001351171,NM_001351172,NM_001351173,NM_001351174,NM_001351175,NM_001351176,NM_001351177,NM_001351178,NM_001351179,NM_001351180,NM_001351181,NM_001351182,NM_001351183,NM_001351184,NM_001351185,NM_001351186,NM_001351187,NM_001351188,NM_001351189,NM_001351190,NM_001351191,NM_001351192,NM_001351193,NM_001351194,NM_001351195,NM_001351196,NM_001351197,NM_012229	NT5C2	5'-nucleotidase, cytosolic II	-1.08062	Metabolism-related gene
690	NM_001002009,NM_001002010,NM_001166118,NM_016489	NT5C3A	5'-nucleotidase, cytosolic IIIA	-1.24051	Metabolism-related gene
691	NM_052935,NR_033464,NR_033465	NT5C3B	5'-nucleotidase, cytosolic IIIB	1.87928	Metabolism-related gene
692	NM_020201	NT5M	5',3'-nucleotidase, mitochondrial	1.63111	Metabolism-related gene
693	NM_001329452,NM_001329453,NM_032324,NR_138024,NR_138025,NR_138026,NR_138027,NR_138028	NTPCR	nucleoside-triphosphatase, cancer-related	1.55359	Metabolism-related gene
694	NM_001300741,NM_031438	NUDT12	nudix hydrolase 12	1.17618	Metabolism-related gene
695	NM_001171905,NM_001171906,NM_152395,NR_033268	NUDT16	nudix hydrolase 16	1.25231	Metabolism-related gene
696	NM_001161,NM_001244390,NM_147172,NM_147173	NUDT2	nudix hydrolase 2	1.0866	Metabolism-related gene
697	NM_001321647,NM_001321648,NM_014142	NUDT5	nudix hydrolase 5	1.21632	Metabolism-related gene
698	NM_001248011,NM_024047,NM_198038	NUDT9	nudix hydrolase 9	-1.70283	Metabolism-related gene
699	NM_000274,NM_001171814,NM_001322965,NM_001322966,NM_001322967,NM_001322968,NM_001322969,NM_001322970,NM_001322971,NM_001322974	OAT	ornithine aminotransferase	-2.91368	Metabolism-related gene
700	NM_000276,NM_001318784,NM_001587	OCRL	OCRL, inositol polyphosphate-5-phosphatase	-1.18904	Metabolism-related gene
701	NM_001287188,NM_001287189,NM_001287190,NM_002539	ODC1	ornithine decarboxylase 1	2.1265	Metabolism-related gene
702	NM_001003941,NM_001165036,NM_002541	OGDH	oxoglutarate dehydrogenase	4.69147	Metabolism-related gene
703	NM_001143996,NM_001143997,NM_001347819,NM_001347820,NM_001347821,NM_001347822,NM_001347823,NM_001347824,NM_001347825,NM_001347826,NM_018245,NR_144682,NR_144683,NR_144684,NR_144685,NR_144686	OGDHL	oxoglutarate dehydrogenase-like	-1.1291	Metabolism-related gene
704	NM_017570	OPLAH	5-oxoprolinase (ATP-hydrolysing)	-2.7153	Metabolism-related gene
705	NM_000436	OXCT1	3-oxoacid CoA-transferase 1	2.61524	Metabolism-related gene
706	NM_022120	OXCT2	3-oxoacid CoA-transferase 2	2.71736	Metabolism-related gene
707	NM_001145391,NM_017897,NR_026937	OXSM	3-oxoacyl-ACP synthase, mitochondrial	-1.14011	Metabolism-related gene
708	NM_000917,NM_001017962,NM_001142595,NM_001142596	P4HA1	prolyl 4-hydroxylase subunit alpha 1	1.12581	Metabolism-related gene
709	NM_001017973,NM_001017974,NM_001142598,NM_001142599,NM_004199	P4HA2	prolyl 4-hydroxylase subunit alpha 2	1.22808	Metabolism-related gene
710	NM_000430	PAFAH1B1	platelet activating factor acetylhydrolase 1b regulatory subunit 1	1.55548	Metabolism-related gene
711	NM_001184746,NM_001184747,NM_001184748,NM_001309431,NM_002572,NR_110268,NR_110269,NR_110282	PAFAH1B2	platelet activating factor acetylhydrolase 1b catalytic subunit 2	-2.47759	Metabolism-related gene
712	NM_001145939,NM_001145940,NM_002573	PAFAH1B3	platelet activating factor acetylhydrolase 1b catalytic subunit 3	-1.35375	Metabolism-related gene
713	NM_000437	PAFAH2	platelet activating factor acetylhydrolase 2	1.06392	Metabolism-related gene
714	NM_001079524,NM_001079525,NM_006452	PAICS	phosphoribosylaminoimidazole carboxylase and phosphoribosylaminoimidazolesuccinocarboxamide synthase	-1.41177	Metabolism-related gene
715	NM_138316,NM_148977,NM_148978	PANK1	pantothenate kinase 1	-1.34452	Metabolism-related gene
716	NM_001324191,NM_001324192,NM_001324193,NM_024960,NM_153638,NM_153640,NR_136715	PANK2	pantothenate kinase 2	1.37644	Metabolism-related gene
717	NM_024594	PANK3	pantothenate kinase 3	-1.44144	Metabolism-related gene
718	NM_018216	PANK4	pantothenate kinase 4	1.77001	Metabolism-related gene
719	NM_005443	PAPSS1	3'-phosphoadenosine 5'-phosphosulfate synthase 1	-2.73419	Metabolism-related gene
720	NM_001015880,NM_004670	PAPSS2	3'-phosphoadenosine 5'-phosphosulfate synthase 2	10.5083	Metabolism-related gene
721	NM_000920,NM_001040716,NM_022172	PC	pyruvate carboxylase	2.20677	Metabolism-related gene
722	NM_000281,NM_001289797,NM_001323004	PCBD1	pterin-4 alpha-carbinolamine dehydratase 1	-1.15617	Metabolism-related gene
723	NM_032151	PCBD2	pterin-4 alpha-carbinolamine dehydratase 2	-1.14757	Metabolism-related gene
724	NM_000282,NM_001127692,NM_001178004	PCCA	propionyl-CoA carboxylase alpha subunit	-2.72202	Metabolism-related gene
725	NM_000532,NM_001178014	PCCB	propionyl-CoA carboxylase beta subunit	1.23731	Metabolism-related gene
726	NM_001312673,NM_005017	PCYT1A	phosphate cytidylyltransferase 1, choline, alpha	-1.61384	Metabolism-related gene
727	NM_001184917,NM_001256433,NM_001256434,NM_001256435,NM_001282203,NM_001282204,NM_001330518,NM_002861	PCYT2	phosphate cytidylyltransferase 2, ethanolamine	1.15786	Metabolism-related gene
728	NM_001143839,NM_001146209,NM_001243784,NM_002599	PDE2A	phosphodiesterase 2A	3.16064	Metabolism-related gene
729	NM_000922	PDE3B	phosphodiesterase 3B	-1.75372	Metabolism-related gene
730	NM_001111307,NM_001111308,NM_001111309,NM_001243121,NM_006202	PDE4A	phosphodiesterase 4A	-1.5953	Metabolism-related gene
731	NM_000923,NM_001098818,NM_001098819,NM_001330172	PDE4C	phosphodiesterase 4C	2.84864	Metabolism-related gene
732	NM_001104631,NM_001165899,NM_001197218,NM_001197219,NM_001197220,NM_001197221,NM_001197222,NM_001197223,NM_001349241,NM_001349242,NM_001349243,NM_006203	PDE4D	phosphodiesterase 4D	5.1871	Metabolism-related gene
733	NM_001083,NM_033430,NM_033437	PDE5A	phosphodiesterase 5A	2.06881	Metabolism-related gene
734	NM_001291018,NM_002601,NR_110994	PDE6D	phosphodiesterase 6D	1.36313	Metabolism-related gene
735	NM_001242318,NM_002603	PDE7A	phosphodiesterase 7A	-1.10753	Metabolism-related gene
736	NM_001243137,NM_002605,NM_173454	PDE8A	phosphodiesterase 8A	-1.34894	Metabolism-related gene
737	NM_001001567,NM_001001568,NM_001001569,NM_001001570,NM_001001571,NM_001001572,NM_001001573,NM_001001574,NM_001001575,NM_001001576,NM_001001577,NM_001001578,NM_001001579,NM_001001580,NM_001001581,NM_001001582,NM_001001583,NM_001001584,NM_001001585,NM_001315533,NM_002606	PDE9A	phosphodiesterase 9A	1.79734	Metabolism-related gene
738	NM_000284,NM_001173454,NM_001173455,NM_001173456	PDHA1	pyruvate dehydrogenase (lipoamide) alpha 1	1.59915	Metabolism-related gene
739	NM_000925,NM_001173468,NM_001315536,NR_033384	PDHB	pyruvate dehydrogenase (lipoamide) beta	1.62683	Metabolism-related gene
740	NM_001135024,NM_001166158,NM_003477	PDHX	pyruvate dehydrogenase complex component X	1.18261	Metabolism-related gene
741	NM_001331030,NM_003681	PDXK	pyridoxal kinase	-1.19041	Metabolism-related gene
742	NM_020315	PDXP	pyridoxal phosphatase	1.99322	Metabolism-related gene
743	NM_001267551,NM_001267552,NM_007169,NM_148172,NM_148173	PEMT	phosphatidylethanolamine N-methyltransferase	1.4771	Metabolism-related gene
744	NM_012393	PFAS	phosphoribosylformylglycinamidine synthase	1.85148	Metabolism-related gene
745	NM_001018053,NM_006212	PFKFB2	6-phosphofructo-2-kinase/fructose-2,6-biphosphatase 2	3.45611	Metabolism-related gene
746	NM_001145443,NM_001282630,NM_001314063,NM_001323016,NM_001323017,NM_004566,NR_136554	PFKFB3	6-phosphofructo-2-kinase/fructose-2,6-biphosphatase 3	-2.02145	Metabolism-related gene
747	NM_001002021,NM_002626	PFKL	phosphofructokinase, liver type	-1.47417	Metabolism-related gene
748	NM_000289,NM_001166686,NM_001166687,NM_001166688	PFKM	phosphofructokinase, muscle	1.84791	Metabolism-related gene
749	NM_001242339,NM_001323067,NM_001323068,NM_001323069,NM_001323070,NM_001323071,NM_001323072,NM_001323073,NM_001323074,NM_001345944,NM_002627	PFKP	phosphofructokinase, platelet	1.23891	Metabolism-related gene
750	NM_001321099,NM_001321100,NM_024989	PGAP1	post-GPI attachment to proteins 1	1.60493	Metabolism-related gene
751	NM_001304451,NM_001304452,NM_002631	PGD	phosphogluconate dehydrogenase	2.57577	Metabolism-related gene
752	NM_000291	PGK1	phosphoglycerate kinase 1	1.91347	Metabolism-related gene
753	NM_012088	PGLS	6-phosphogluconolactonase	1.74938	Metabolism-related gene
754	NM_173582	PGM2L1	phosphoglucomutase 2 like 1	6.44101	Metabolism-related gene
755	NM_001199917,NM_001199918,NM_001199919,NM_015599	PGM3	phosphoglucomutase 3	-1.27525	Metabolism-related gene
756	NM_001042371	PGP	phosphoglycolate phosphatase	-1.08122	Metabolism-related gene
757	NM_024419,NR_110601,NR_110602,NR_111989	PGS1	phosphatidylglycerophosphate synthase 1	1.22721	Metabolism-related gene
758	NM_006623	PHGDH	phosphoglycerate dehydrogenase	-2.58474	Metabolism-related gene
759	NM_001143804,NM_178500	PHOSPHO1	phosphoethanolamine/phosphocholine phosphatase	1.46035	Metabolism-related gene
760	NM_001008489,NM_001199285,NM_001199286,NM_001199287,NM_001199288	PHOSPHO2	phosphatase, orphan 2	-1.38335	Metabolism-related gene
761	NM_001278346,NM_153373,NR_103508,NR_103509,NR_103510	PHYKPL	5-phosphohydroxy-L-lysine phospho-lyase	-1.71763	Metabolism-related gene
762	NM_018425	PI4K2A	phosphatidylinositol 4-kinase type 2 alpha	2.70613	Metabolism-related gene
763	NM_018323,NR_144633	PI4K2B	phosphatidylinositol 4-kinase type 2 beta	-1.79779	Metabolism-related gene
764	NM_058004	PI4KA	phosphatidylinositol 4-kinase alpha	-1.46931	Metabolism-related gene
765	NM_001198773,NM_001198774,NM_001198775,NM_001330721,NM_002651	PI4KB	phosphatidylinositol 4-kinase beta	-1.77029	Metabolism-related gene
766	NM_002641,NM_020473,NR_033835,NR_033836	PIGA	phosphatidylinositol glycan anchor biosynthesis class A	1.47241	Metabolism-related gene
767	NM_004855	PIGB	phosphatidylinositol glycan anchor biosynthesis class B	1.13828	Metabolism-related gene
768	NM_002642,NM_153747	PIGC	phosphatidylinositol glycan anchor biosynthesis class C	-1.06421	Metabolism-related gene
769	NM_002643,NM_173074	PIGF	phosphatidylinositol glycan anchor biosynthesis class F	-1.72036	Metabolism-related gene
770	NM_004569	PIGH	phosphatidylinositol glycan anchor biosynthesis class H	1.0383	Metabolism-related gene
771	NM_005482	PIGK	phosphatidylinositol glycan anchor biosynthesis class K	2.25161	Metabolism-related gene
772	NM_004278	PIGL	phosphatidylinositol glycan anchor biosynthesis class L	-1.64171	Metabolism-related gene
773	NM_145167	PIGM	phosphatidylinositol glycan anchor biosynthesis class M	-3.14644	Metabolism-related gene
774	NM_012327,NM_176787	PIGN	phosphatidylinositol glycan anchor biosynthesis class N	1.14531	Metabolism-related gene
775	NM_001201484,NM_032634,NM_152850	PIGO	phosphatidylinositol glycan anchor biosynthesis class O	-1.28573	Metabolism-related gene
776	NM_001320480,NM_016430,NM_153681,NM_153682	PIGP	phosphatidylinositol glycan anchor biosynthesis class P	-1.61453	Metabolism-related gene
777	NM_004204,NM_148920	PIGQ	phosphatidylinositol glycan anchor biosynthesis class Q	-1.19445	Metabolism-related gene
778	NM_033198	PIGS	phosphatidylinositol glycan anchor biosynthesis class S	1.49113	Metabolism-related gene
779	NM_001184728,NM_001184729,NM_001184730,NM_015937,NR_047691,NR_047692,NR_047693,NR_047694,NR_047695	PIGT	phosphatidylinositol glycan anchor biosynthesis class T	1.04858	Metabolism-related gene
780	NM_080476	PIGU	phosphatidylinositol glycan anchor biosynthesis class U	-1.34914	Metabolism-related gene
781	NM_001202554,NM_017837	PIGV	phosphatidylinositol glycan anchor biosynthesis class V	1.30436	Metabolism-related gene
782	NM_001346754,NM_001346755,NM_178517	PIGW	phosphatidylinositol glycan anchor biosynthesis class W	-1.92158	Metabolism-related gene
783	NM_001166304,NM_017861	PIGX	phosphatidylinositol glycan anchor biosynthesis class X	-1.56898	Metabolism-related gene
784	NM_001321378,NM_001321380,NM_002645	PIK3C2A	phosphatidylinositol-4-phosphate 3-kinase catalytic subunit type 2 alpha	1.49737	Metabolism-related gene
785	NM_002646	PIK3C2B	phosphatidylinositol-4-phosphate 3-kinase catalytic subunit type 2 beta	6.19846	Metabolism-related gene
786	NM_001308020,NM_002647	PIK3C3	phosphatidylinositol 3-kinase catalytic subunit type 3	2.62342	Metabolism-related gene
787	NM_006218	PIK3CA	phosphatidylinositol-4,5-bisphosphate 3-kinase catalytic subunit alpha	1.84178	Metabolism-related gene
788	NM_001256045,NM_006219	PIK3CB	phosphatidylinositol-4,5-bisphosphate 3-kinase catalytic subunit beta	1.13632	Metabolism-related gene
789	NR_126366,NR_126367,NR_126368	PIK3CD-AS2	PIK3CD antisense RNA 2	4.2282	Metabolism-related gene
790	NM_001178000,NM_015040,NM_152671	PIKFYVE	phosphoinositide kinase, FYVE-type zinc finger containing	1.48202	Metabolism-related gene
791	NM_001330062,NM_005028	PIP4K2A	phosphatidylinositol-5-phosphate 4-kinase type 2 alpha	-3.45358	Metabolism-related gene
792	NM_003559	PIP4K2B	phosphatidylinositol-5-phosphate 4-kinase type 2 beta	1.43657	Metabolism-related gene
793	NM_001146258,NM_001146259,NM_001146260,NM_024779	PIP4K2C	phosphatidylinositol-5-phosphate 4-kinase type 2 gamma	-1.12337	Metabolism-related gene
794	NM_001135636,NM_001135637,NM_001135638,NM_001330689,NM_003557	PIP5K1A	phosphatidylinositol-4-phosphate 5-kinase type 1 alpha	1.09277	Metabolism-related gene
795	NM_001278253,NM_003558	PIP5K1B	phosphatidylinositol-4-phosphate 5-kinase type 1 beta	12.4615	Metabolism-related gene
796	NM_001195733,NM_001300849,NM_012398	PIP5K1C	phosphatidylinositol-4-phosphate 5-kinase type 1 gamma	1.32305	Metabolism-related gene
797	NM_001135219,NM_173492	PIP5KL1	phosphatidylinositol-4-phosphate 5-kinase like 1	2.80637	Metabolism-related gene
798	NM_001326411,NM_001326412,NM_001326413,NM_001326414,NM_001326415,NM_001326416,NM_001326417,NM_001326418,NM_001326419,NM_001326420,NM_001326421,NM_014338,NM_178022	PISD	phosphatidylserine decarboxylase	-1.36379	Metabolism-related gene
799	NM_001206796,NM_001206797,NM_001206798,NM_001206799,NM_001316318,NM_002654,NM_182470,NM_182471	PKM	pyruvate kinase, muscle	1.28194	Metabolism-related gene
800	NM_030821	PLA2G12A	phospholipase A2 group XIIA	-2.93107	Metabolism-related gene
801	NM_015715	PLA2G3	phospholipase A2 group III	-1.63995	Metabolism-related gene
802	NM_001159322,NM_001159323,NM_003706	PLA2G4C	phospholipase A2 group IVC	2.40512	Metabolism-related gene
803	NM_001004426,NM_001199562,NM_001349864,NM_001349865,NM_001349866,NM_001349867,NM_001349868,NM_001349869,NM_003560	PLA2G6	phospholipase A2 group VI	1.49268	Metabolism-related gene
804	NM_015192,NM_182734	PLCB1	phospholipase C beta 1	-1.00158	Metabolism-related gene
805	NM_001284297,NM_001284298,NM_001284299,NM_004573	PLCB2	phospholipase C beta 2	16.8778	Metabolism-related gene
806	NM_000932,NM_001184883,NM_001316314	PLCB3	phospholipase C beta 3	-1.70988	Metabolism-related gene
807	NM_000933,NM_001172646,NM_182797	PLCB4	phospholipase C beta 4	3.69887	Metabolism-related gene
808	NM_001130964,NM_006225,NR_024071	PLCD1	phospholipase C delta 1	-2.55263	Metabolism-related gene
809	NM_133373	PLCD3	phospholipase C delta 3	4.57292	Metabolism-related gene
810	NM_032726	PLCD4	phospholipase C delta 4	1.16501	Metabolism-related gene
811	NM_002660,NM_182811	PLCG1	phospholipase C gamma 1	-3.28473	Metabolism-related gene
812	NM_002661	PLCG2	phospholipase C gamma 2	1.29674	Metabolism-related gene
813	NM_001303012,NM_001303013,NM_014638	PLCH2	phospholipase C eta 2	1.31261	Metabolism-related gene
814	NM_001130081,NM_002662	PLD1	phospholipase D1	19.4704	Metabolism-related gene
815	NM_001243108,NM_002663	PLD2	phospholipase D2	-1.09719	Metabolism-related gene
816	NM_001031696,NM_001291311,NM_012268	PLD3	phospholipase D family member 3	1.6326	Metabolism-related gene
817	NM_003711,NM_176895,NR_103485	PLPP1	phospholipid phosphatase 1	1.83363	Metabolism-related gene
818	NM_003712,NM_177526,NM_177543	PLPP2	phospholipid phosphatase 2	-1.0182	Metabolism-related gene
819	NM_003713	PLPP3	phospholipid phosphatase 3	-1.26641	Metabolism-related gene
820	NM_002676	PMM1	phosphomannomutase 1	1.29436	Metabolism-related gene
821	NM_000303	PMM2	phosphomannomutase 2	-1.37544	Metabolism-related gene
822	NM_001323011,NM_001323012,NM_001348696,NM_006556	PMVK	phosphomevalonate kinase	1.40087	Metabolism-related gene
823	NM_000270	PNP	purine nucleoside phosphorylase	1.47477	Metabolism-related gene
824	NM_020376	PNPLA2	patatin like phospholipase domain containing 2	3.32395	Metabolism-related gene
825	NM_025225	PNPLA3	patatin like phospholipase domain containing 3	13.7132	Metabolism-related gene
826	NM_018129	PNPO	pyridoxamine 5'-phosphate oxidase	-1.76215	Metabolism-related gene
827	NM_001199781,NM_001199782	POC1B-GALNT4	POC1B-GALNT4 readthrough	-2.51485	Metabolism-related gene
828	NM_001243766,NM_001290129,NM_001290130,NM_017739	POMGNT1	protein O-linked mannose N-acetylglucosaminyltransferase 1 (beta 1,2-)	-1.02151	Metabolism-related gene
829	NM_032806	POMGNT2	protein O-linked mannose N-acetylglucosaminyltransferase 2 (beta 1,4-)	1.16491	Metabolism-related gene
830	NM_001277971,NM_032237	POMK	protein-O-mannose kinase	1.96512	Metabolism-related gene
831	NM_001077365,NM_001077366,NM_001136113,NM_001136114,NM_007171	POMT1	protein O-mannosyltransferase 1	-1.41575	Metabolism-related gene
832	NM_013382	POMT2	protein O-mannosyltransferase 2	1.26611	Metabolism-related gene
833	NM_002703	PPAT	phosphoribosyl pyrophosphate amidotransferase	-1.68366	Metabolism-related gene
834	NM_001301101,NM_001301102,NM_001301103,NM_001301104,NM_001301105,NM_021823,NR_125369	PPCDC	phosphopantothenoylcysteine decarboxylase	-1.99638	Metabolism-related gene
835	NM_001077447,NM_001287506,NM_001287507,NM_001287508,NM_001287509,NM_001287510,NM_001287511,NM_024664	PPCS	phosphopantothenoylcysteine synthetase	-1.41092	Metabolism-related gene
836	NM_000309,NM_001122764,NM_001350128,NM_001350129,NM_001350130,NM_001350131	PPOX	protoporphyrinogen oxidase	1.53376	Metabolism-related gene
837	NM_000310,NM_001142604	PPT1	palmitoyl-protein thioesterase 1	-1.90278	Metabolism-related gene
838	NM_001204103,NM_005155,NM_138717	PPT2	palmitoyl-protein thioesterase 2	1.20476	Metabolism-related gene
839	NM_004905	PRDX6	peroxiredoxin 6	2.04083	Metabolism-related gene
840	NM_001195226,NM_016335	PRODH	proline dehydrogenase 1	1.29095	Metabolism-related gene
841	NM_001204402,NM_002764	PRPS1	phosphoribosyl pyrophosphate synthetase 1	3.61744	Metabolism-related gene
842	NM_001039091,NM_002765	PRPS2	phosphoribosyl pyrophosphate synthetase 2	1.74443	Metabolism-related gene
843	NM_001303229,NM_001303242,NM_001303243,NM_021222,NR_130130,NR_130131,NR_130132,NR_130135	PRUNE1	prune exopolyphosphatase 1	-1.64925	Metabolism-related gene
844	NM_021154,NM_058179	PSAT1	phosphoserine aminotransferase 1	3.28099	Metabolism-related gene
845	NM_004577	PSPH	phosphoserine phosphatase	-1.41928	Metabolism-related gene
846	NM_001290225,NM_014754	PTDSS1	phosphatidylserine synthase 1	1.07048	Metabolism-related gene
847	NM_001329544,NM_001329545,NM_001329548,NM_030783,NR_138046	PTDSS2	phosphatidylserine synthase 2	2.41271	Metabolism-related gene
848	NM_000314,NM_001304717,NM_001304718	PTEN	phosphatase and tensin homolog	2.62795	Metabolism-related gene
849	NM_004878	PTGES	prostaglandin E synthase	25.3546	Metabolism-related gene
850	NM_001256335,NM_025072,NM_198938	PTGES2	prostaglandin E synthase 2	2.53499	Metabolism-related gene
851	NM_001282601,NM_001282602,NM_001282603,NM_001282604,NM_001282605,NM_006601,NR_104219	PTGES3	prostaglandin E synthase 3	1.01505	Metabolism-related gene
852	NM_000962,NM_001271164,NM_001271165,NM_001271166,NM_001271367,NM_001271368,NM_080591	PTGS1	prostaglandin-endoperoxide synthase 1	7.61874	Metabolism-related gene
853	NM_000317	PTS	6-pyruvoyltetrahydropterin synthase	2.27573	Metabolism-related gene
854	NM_001282279,NM_001282280,NM_001282281,NM_001330523,NM_006907,NM_153824	PYCR1	pyrroline-5-carboxylate reductase 1	-1.21743	Metabolism-related gene
855	NM_001271681,NM_013328	PYCR2	pyrroline-5-carboxylate reductase 2	1.10212	Metabolism-related gene
856	NM_001329866,NM_023078,NR_138144	PYCR3	pyrroline-5-carboxylate reductase 3	-2.12577	Metabolism-related gene
857	NM_002862	PYGB	glycogen phosphorylase B	-1.2881	Metabolism-related gene
858	NM_001163940,NM_002863	PYGL	glycogen phosphorylase L	8.90441	Metabolism-related gene
859	NM_001164716,NM_005609	PYGM	glycogen phosphorylase, muscle associated	-8.7765	Metabolism-related gene
860	NM_000320,NM_001306140	QDPR	quinoid dihydropteridine reductase	1.01859	Metabolism-related gene
861	NM_001318249,NM_001318250,NM_014298,NR_134536	QPRT	quinolinate phosphoribosyltransferase	6.12243	Metabolism-related gene
862	NM_018292	QRSL1	glutaminyl-tRNA synthase (glutamine-hydrolyzing)-like 1	-3.77387	Metabolism-related gene
863	NM_001287580,NM_022128	RBKS	ribokinase	5.22222	Metabolism-related gene
864	NM_172037	RDH10	retinol dehydrogenase 10	2.7369	Metabolism-related gene
865	NM_001252650,NM_016026	RDH11	retinol dehydrogenase 11 (all-trans/9-cis/11-cis)	-2.0729	Metabolism-related gene
866	NM_002910	RENBP	renin binding protein	-2.19461	Metabolism-related gene
867	NM_018339	RFK	riboflavin kinase	1.42671	Metabolism-related gene
868	NM_173642	RIMKLA	ribosomal modification protein rimK like family member A	-11.8393	Metabolism-related gene
869	NM_001297776,NM_020734,NR_123740	RIMKLB	ribosomal modification protein rimK like family member B	2.62243	Metabolism-related gene
870	NM_001278282,NM_001278283,NM_001278285,NM_001278286,NM_001278288,NM_001278289,NM_001318926,NM_001318927,NM_001318928,NM_001318929,NM_001318930,NM_001318931,NM_006916,NM_199229	RPE	ribulose-5-phosphate-3-epimerase	-1.59267	Metabolism-related gene
871	NM_144563	RPIA	ribose 5-phosphate isomerase A	-2.03195	Metabolism-related gene
872	NM_002950	RPN1	ribophorin I	1.27584	Metabolism-related gene
873	NM_001135771,NM_001324299,NM_001324301,NM_001324302,NM_001324303,NM_001324304,NM_001324305,NM_001324306,NM_002951	RPN2	ribophorin II	-1.57548	Metabolism-related gene
874	NM_001033,NM_001318064,NM_001318065,NM_001330193	RRM1	ribonucleotide reductase catalytic subunit M1	6.94744	Metabolism-related gene
875	NM_001034,NM_001165931	RRM2	ribonucleotide reductase regulatory subunit M2	-2.29824	Metabolism-related gene
876	NM_001172477,NM_001172478,NM_015713	RRM2B	ribonucleotide reductase regulatory TP53 inducible subunit M2B	-3.98619	Metabolism-related gene
877	NM_001319072,NM_001319073,NM_014016	SACM1L	SAC1 suppressor of actin mutations 1 like (yeast)	2.23764	Metabolism-related gene
878	NM_002970,NR_027783	SAT1	spermidine/spermine N1-acetyltransferase 1	2.35013	Metabolism-related gene
879	NM_001320845,NM_001320846,NM_001320847,NM_133491	SAT2	spermidine/spermine N1-acetyltransferase family member 2	2.43994	Metabolism-related gene
880	NM_001024956,NM_006918	SC5D	sterol-C5-desaturase	1.16315	Metabolism-related gene
881	NM_005063	SCD	stearoyl-CoA desaturase	-3.98015	Metabolism-related gene
882	NM_001037582,NM_024906	SCD5	stearoyl-CoA desaturase 5	-165.469	Metabolism-related gene
883	NM_016510	SCLY	selenocysteine lyase	1.19157	Metabolism-related gene
884	NM_001007098,NM_001007099,NM_001007100,NM_001007250,NM_001193599,NM_001193600,NM_001193617,NM_001330587,NM_002979	SCP2	sterol carrier protein 2	1.5171	Metabolism-related gene
885	NM_001304993,NM_138432	SDSL	serine dehydratase like	1.71896	Metabolism-related gene
886	NM_033505,NR_137633	SELENOI	selenoprotein I	-1.81101	Metabolism-related gene
887	NM_001195602,NM_001195604,NM_012247	SEPHS1	selenophosphate synthetase 1	-1.6103	Metabolism-related gene
888	NM_012248	SEPHS2	selenophosphate synthetase 2	-1.51855	Metabolism-related gene
889	NM_016955	SEPSECS	Sep (O-phosphoserine) tRNA:Sec (selenocysteine) tRNA synthase	1.02467	Metabolism-related gene
890	NM_147156	SGMS1	sphingomyelin synthase 1	2.35211	Metabolism-related gene
891	NM_001136257,NM_001136258,NM_152621	SGMS2	sphingomyelin synthase 2	2.57138	Metabolism-related gene
892	NM_003901	SGPL1	sphingosine-1-phosphate lyase 1	-2.51078	Metabolism-related gene
893	NM_000199	SGSH	N-sulfoglucosamine sulfohydrolase	-1.22296	Metabolism-related gene
894	NM_001281786,NM_004169,NM_148918	SHMT1	serine hydroxymethyltransferase 1	1.19275	Metabolism-related gene
895	NM_001166356,NM_001166357,NM_001166358,NM_001166359,NM_005412,NR_029415,NR_029416,NR_029417,NR_048562	SHMT2	serine hydroxymethyltransferase 2	-1.34574	Metabolism-related gene
896	NM_013276	SHPK	sedoheptulokinase	-1.74222	Metabolism-related gene
897	NM_001321196,NM_012254	SLC27A5	solute carrier family 27 member 5	-2.17973	Metabolism-related gene
898	NM_001190992,NM_004733	SLC33A1	solute carrier family 33 member 1	1.16515	Metabolism-related gene
899	NM_001270691,NM_175839,NM_175840,NM_175841,NM_175842	SMOX	spermine oxidase	41.6642	Metabolism-related gene
900	NM_000543,NM_001007593,NM_001318087,NM_001318088,NR_027400,NR_134502	SMPD1	sphingomyelin phosphodiesterase 1	2.1754	Metabolism-related gene
901	NM_003080	SMPD2	sphingomyelin phosphodiesterase 2	-4.01719	Metabolism-related gene
902	NM_018667	SMPD3	sphingomyelin phosphodiesterase 3	-3.23742	Metabolism-related gene
903	NM_001171083,NM_017751,NM_017951,NR_033230,NR_033231,NR_033232	SMPD4	sphingomyelin phosphodiesterase 4	1.05207	Metabolism-related gene
904	NM_001258423,NM_004595	SMS	spermine synthase	1.62342	Metabolism-related gene
905	NM_003104,NR_034039	SORD	sorbitol dehydrogenase	-1.12223	Metabolism-related gene
906	NM_001142601,NM_001142602,NM_021972,NM_182965	SPHK1	sphingosine kinase 1	-2.6725	Metabolism-related gene
907	NM_001204158,NM_001204159,NM_001204160,NM_001243876,NM_020126	SPHK2	sphingosine kinase 2	1.65591	Metabolism-related gene
908	NM_003124	SPR	sepiapterin reductase (7,8-dihydrobiopterin:NADP+ oxidoreductase)	-1.10468	Metabolism-related gene
909	NM_001281303,NM_006415,NM_178324	SPTLC1	serine palmitoyltransferase long chain base subunit 1	-1.07652	Metabolism-related gene
910	NM_004863	SPTLC2	serine palmitoyltransferase long chain base subunit 2	-2.32305	Metabolism-related gene
911	NM_003129	SQLE	squalene epoxidase	-3.92902	Metabolism-related gene
912	NM_001271213,NM_021199	SQOR	sulfide quinone oxidoreductase	2.92093	Metabolism-related gene
913	NM_003132	SRM	spermidine synthase	1.50446	Metabolism-related gene
914	NM_001304803,NM_021947	SRR	serine racemase	1.5618	Metabolism-related gene
915	NM_001199760	ST20-MTHFS	ST20-MTHFS readthrough	-1.30709	Metabolism-related gene
916	NM_003033,NM_173344	ST3GAL1	ST3 beta-galactoside alpha-2,3-sialyltransferase 1	-3.03286	Metabolism-related gene
917	NM_006927	ST3GAL2	ST3 beta-galactoside alpha-2,3-sialyltransferase 2	19.9123	Metabolism-related gene
918	NM_001270459,NM_001270460,NM_001270461,NM_001270462,NM_001270463,NM_001270464,NM_001270465,NM_001270466,NM_001350619,NM_001350620,NM_001350621,NM_006279,NM_174963,NM_174964,NM_174965,NM_174966,NM_174967,NM_174968,NM_174969,NM_174970,NM_174971,NR_073016,NR_073017,NR_073018,NR_073019,NR_073020,NR_073021,NR_073023,NR_146867	ST3GAL3	ST3 beta-galactoside alpha-2,3-sialyltransferase 3	2.43717	Metabolism-related gene
919	NM_001254757,NM_001254758,NM_001254759,NM_001348396,NM_001348397,NM_001348398,NM_001348399,NM_001348400,NM_006278,NR_145671	ST3GAL4	ST3 beta-galactoside alpha-2,3-sialyltransferase 4	1.51393	Metabolism-related gene
920	NM_001042437,NM_003896	ST3GAL5	ST3 beta-galactoside alpha-2,3-sialyltransferase 5	-13.9149	Metabolism-related gene
921	NM_003032,NM_173216,NM_173217	ST6GAL1	ST6 beta-galactoside alpha-2,6-sialyltransferase 1	4.33112	Metabolism-related gene
922	NM_175039,NM_175040	ST6GALNAC4	ST6 N-acetylgalactosaminide alpha-2,6-sialyltransferase 4	5.95663	Metabolism-related gene
923	NM_001286999,NM_001287000,NM_001287001,NM_001287002,NM_001287003,NM_013443,NR_104629	ST6GALNAC6	ST6 N-acetylgalactosaminide alpha-2,6-sialyltransferase 6	1.12805	Metabolism-related gene
924	NM_001278503,NM_001278504,NM_152713	STT3A	STT3A, catalytic subunit of the oligosaccharyltransferase complex	-2.01553	Metabolism-related gene
925	NM_178862	STT3B	STT3B, catalytic subunit of the oligosaccharyltransferase complex	1.98905	Metabolism-related gene
926	NM_003850	SUCLA2	succinate-CoA ligase ADP-forming beta subunit	1.18768	Metabolism-related gene
927	NM_003849	SUCLG1	succinate-CoA ligase alpha subunit	1.00742	Metabolism-related gene
928	NM_001177599,NM_003848	SUCLG2	succinate-CoA ligase GDP-forming beta subunit	-1.64953	Metabolism-related gene
929	NM_000456,NM_001032386,NM_001032387	SUOX	sulfite oxidase	-1.14819	Metabolism-related gene
930	NM_001160302,NM_001160306,NM_003895,NM_203446	SYNJ1	synaptojanin 1	1.04142	Metabolism-related gene
931	NM_001178088,NM_003898	SYNJ2	synaptojanin 2	1.3102	Metabolism-related gene
932	NM_006755	TALDO1	transaldolase 1	2.67385	Metabolism-related gene
933	NM_001321170,NM_138501,NR_038103,NR_038104	TECR	trans-2,3-enoyl-CoA reductase	1.34931	Metabolism-related gene
934	NM_001304430,NM_014305,NR_130731,NR_130732	TGDS	TDP-glucose 4,6-dehydratase	-1.53943	Metabolism-related gene
935	NM_001126339,NM_001256062,NM_001256321,NM_001256322,NM_001256323,NM_024328,NR_023314,NR_046051,NR_046052	THTPA	thiamine triphosphatase	1.38647	Metabolism-related gene
936	NM_020375	TIGAR	TP53 induced glycolysis regulatory phosphatase	-1.71478	Metabolism-related gene
937	NM_001346663,NM_003258	TK1	thymidine kinase 1	-1.10819	Metabolism-related gene
938	NM_001042452,NM_001042453,NM_016542	STK26	serine/threonine kinase 26	1.65087	Metabolism-related gene
939	NM_001351976,NM_001351977,NM_001351978,NM_001351979,NM_001351980,NM_015533	TKFC	triokinase and FMN cyclase	-2.45501	Metabolism-related gene
940	NM_001064,NM_001135055,NM_001258028,NR_047580	TKT	transketolase	3.07656	Metabolism-related gene
941	NM_001277233,NM_003273,NR_102367	TM7SF2	transmembrane 7 superfamily member 2	-5.71493	Metabolism-related gene
942	NM_000365,NM_001159287,NM_001258026	TPI1	triosephosphate isomerase 1	-1.16651	Metabolism-related gene
943	NM_001142593,NM_001142594,NM_014216	ITPK1	inositol-tetrakisphosphate 1-kinase	1.01053	Metabolism-related gene
944	NM_015049	TRAK2	trafficking kinesin protein 2	-2.78444	Metabolism-related gene
945	NM_001312691,NM_001312692,NM_017646,NR_132401,NR_132402,NR_132403,NR_132404,NR_132405,NR_132406,NR_132407,NR_132408,NR_132409,NR_132410,NR_132412,NR_132413,NR_132414,NR_132415	TRIT1	tRNA isopentenyltransferase 1	1.00317	Metabolism-related gene
946	NM_139246	TSTD2	thiosulfate sulfurtransferase like domain containing 2	-1.63706	Metabolism-related gene
947	NM_001317783,NM_003313	TSTA3	tissue specific transplantation antigen P35B	-2.0768	Metabolism-related gene
948	NM_006765,NM_178234	TUSC3	tumor suppressor candidate 3	-77.9352	Metabolism-related gene
949	NM_015913,NR_046405,NR_046406	TXNDC12	thioredoxin domain containing 12	1.14794	Metabolism-related gene
950	NM_001113755,NM_001113756,NM_001257988,NM_001257989,NM_001953	TYMP	thymidine phosphorylase	5.30681	Metabolism-related gene
951	NM_001071	TYMS	thymidylate synthetase	1.40636	Metabolism-related gene
952	NM_001324113,NM_001324114,NM_001324115,NM_001324116,NM_001324117,NM_003115	UAP1	UDP-N-acetylglucosamine pyrophosphorylase 1	1.5071	Metabolism-related gene
953	NM_207309	UAP1L1	UDP-N-acetylglucosamine pyrophosphorylase 1 like 1	1.39994	Metabolism-related gene
954	NM_001135954,NM_001261450,NM_001261451,NM_001318519,NM_031432,NR_134666,NR_134667	UCK1	uridine-cytidine kinase 1	-1.29687	Metabolism-related gene
955	NM_012474	UCK2	uridine-cytidine kinase 2	1.64837	Metabolism-related gene
956	NM_001193379,NM_017859,NR_126526	UCKL1	uridine-cytidine kinase 1 like 1	-1.25835	Metabolism-related gene
957	NM_003358	UGCG	UDP-glucose ceramide glucosyltransferase	-2.34619	Metabolism-related gene
958	NM_001184700,NM_001184701,NM_003359	UGDH	UDP-glucose 6-dehydrogenase	-2.18417	Metabolism-related gene
959	NM_001001521,NM_006759	UGP2	UDP-glucose pyrophosphorylase 2	2.25668	Metabolism-related gene
960	NM_019093	UGT1A3	UDP glucuronosyltransferase family 1 member A3	-29.648	Metabolism-related gene
961	NM_001072,NM_205862	UGT1A6	UDP glucuronosyltransferase family 1 member A6	-1663.21	Metabolism-related gene
962	NM_019077	UGT1A7	UDP glucuronosyltransferase family 1 member A7	2.91078	Metabolism-related gene
963	NM_000373,NR_033434,NR_033437	UMPS	uridine monophosphate synthetase	-1.29342	Metabolism-related gene
964	NM_001287426,NM_001287428,NM_001287429,NM_001287430,NM_003364,NR_109837	UPP1	uridine phosphorylase 1	10.8675	Metabolism-related gene
965	NM_001307944,NM_145052,NR_030774	UPRT	uracil phosphoribosyltransferase homolog	-1.08865	Metabolism-related gene
966	NM_000374,NR_036510	UROD	uroporphyrinogen decarboxylase	2.9845	Metabolism-related gene
967	NM_000375,NM_001324036,NM_001324037,NM_001324038,NM_001324039,NR_136675,NR_136676,NR_136677,NR_136678	UROS	uroporphyrinogen III synthase	2.05943	Metabolism-related gene
968	NM_001253875,NM_001253876,NM_025076,NR_045607	UXS1	UDP-glucuronate decarboxylase 1	1.68417	Metabolism-related gene
969	NM_001311311,NM_024006,NM_206824	VKORC1	vitamin K epoxide reductase complex subunit 1	2.29555	Metabolism-related gene
970	NM_001284342,NM_173517	VKORC1L1	vitamin K epoxide reductase complex subunit 1 like 1	-1.96891	Metabolism-related gene
971	NM_001349178,NM_001349179,NM_001349180,NM_005108,NR_146068	XYLB	xylulokinase	1.25857	Metabolism-related gene
972	NM_022167,NR_110010	XYLT2	xylosyltransferase 2	-1.37072	Metabolism-related gene
